# Supplementary material for: Re-analysis of long non-coding RNAs and prediction of circRNAs reveal their novel roles in susceptible tomato following TYLCV infection
Source: BMC Plant Biol. 2018 Jun 4;18:104. doi: 10.1186/s12870-018-1332-3 (PMC5987537; doi:10.1186/s12870-018-1332-3)
Supplement: Supplementary file 3 — Table S1. Characteristics of all lincRNAs identified in this study. (XLSX 181 kb) [file 12870_2018_1332_MOESM3_ESM.xlsx]

## Sheet: Table S1
Table S1 Characteristics of all lincRNAs identified in this study
ID	strand	chr	start	end	exon	CK fpkm	infection fpkm	fold change	p_value	CNCI_score	CPC_score
S-slylnc0004	+	SL2.50ch00	1151699	1152912	1	0.2298	1.68669	2.87575	3.52761	-1.35776	-0.0004096
S-slylnc0007	+	SL2.50ch00	3563989	3567792	1	1.28628	1.17639	-0.12884	-0.218628	-1.29656	-0.0004096
S-slylnc0017	+	SL2.50ch00	10864889	10867232	1	0.458224	1.07588	1.23139	2.5557	-1.3736	-0.0512
S-slylnc0018	+	SL2.50ch00	10881831	10883903	1	3.91483	4.66226	0.252082	0.987212	-1.11194	-0.04096
S-slylnc0019	+	SL2.50ch00	12537438	12538142	1	0.250871	1.25046	2.31743	2.17526	-1.05599	-0.0004096
S-slylnc0022	+	SL2.50ch00	13379438	13380001	1	0.925602	1.7636	0.93006	0.944936	-0.792674	-0.028672
S-slylnc0023	+	SL2.50ch00	14083800	14087081	1	0.899491	1.0693	0.249479	0.699191	-1.22598	-0.106496
S-slylnc0024	+	SL2.50ch00	14533118	14533583	1	2.84051	1.31081	-1.11569	-1.44165	-1.31762	-0.0004096
S-slylnc0026	+	SL2.50ch00	15984623	15986682	1	7.36819	1.72803	-2.09218	-1.07455	-1.1527	-0.0004096
S-slylnc0027	+	SL2.50ch00	15984623	15986682	1	1.95784	1.62461	-0.26917	-0.263407	-1.30716	-0.0004096
S-slylnc0028	+	SL2.50ch00	16014708	16015668	1	4.81071	4.48436	-0.101348	-0.302758	-1.36937	-0.032768
S-slylnc0032	+	SL2.50ch00	16444197	16446239	1	0.995035	1.41729	0.510318	1.27265	-1.18903	-0.118784
S-slylnc0033	+	SL2.50ch00	19335582	19336165	1	0.753764	1.05257	0.481733	0.529012	-1.35892	-0.0004096
S-slylnc0035	+	SL2.50ch00	19990367	19991594	1	4.49477	5.33708	0.247802	0.83891	-1.25731	-0.008192
S-slylnc0036	+	SL2.50ch00	20034898	20035239	1	8.3234	1.95952	-2.08667	-2.57221	-0.992982	-0.0004096
S-slylnc0037	+	SL2.50ch00	20035417	20035814	1	1.4813	1.67089	0.173749	0.184285	-1.17066	-0.0004096
S-slylnc0038	+	SL2.50ch00	20452285	20452776	1	1.46473	2.19233	0.581825	0.554914	-1.24622	-0.0004096
S-slylnc0039	+	SL2.50ch00	20525112	20525418	1	4.17292	1.42891	-1.54614	-1.40662	-1.02958	-0.0004096
S-slylnc0040	+	SL2.50ch00	20538289	20540506	1	1.27348	2.51899	0.984066	2.92724	-1.22706	-0.04096
S-slylnc0041	+	SL2.50ch00	20610208	20612416	1	6.65373	5.30778	-0.326054	-0.433616	-1.53814	-0.0004096
S-slylnc0043	+	SL2.50ch00	21404776	21405923	1	0.729039	1.14708	0.653893	1.09006	-1.1163	-0.036864
S-slylnc0002	-	SL2.50ch00	1143575	1147679	2	1.01272	3.34961	1.72575	4.67116	-1.0502	-0.0147456
S-slylnc0001	-	SL2.50ch00	1143575	1147679	3	0.17791	1.25027	2.81301	2.97862	-1.05732	-0.0147456
S-slylnc0003	-	SL2.50ch00	1150496	1151297	1	0.375826	1.4069	1.90438	2.15445	-1.15326	-0.0004096
S-slylnc0005	-	SL2.50ch00	1240555	1244614	1	0.64623	1.1914	0.882535	2.10477	-1.18855	-0.0004096
S-slylnc0006	-	SL2.50ch00	3099415	3099865	1	1.25262	1.30631	0.0605479	0.0652881	-0.76811	-0.0004096
S-slylnc0011	-	SL2.50ch00	6386118	6405477	2	11.7429	15.4752	0.398165	0.954812	-1.06062	-0.0417792
S-slylnc0009	-	SL2.50ch00	6386118	6405477	1	1.77489	5.68969	1.68062	0.797583	-1.36333	-0.0004096
S-slylnc0010	-	SL2.50ch00	6386118	6405477	1	2.0876	3.23505	0.631941	1.08151	-1.46518	-0.08192
S-slylnc0008	-	SL2.50ch00	6386118	6405477	1	2.7278	2.67916	-0.0259585	-0.0247503	-1.37588	-0.0004096
S-slylnc0012	-	SL2.50ch00	6573622	6588066	2	0.357781	0.702125	0.972652	0.684137	-1.2265	-0.032768
S-slylnc0013	-	SL2.50ch00	6833181	6834411	2	0.617074	0.373945	-0.722618	-0.883721	-1.23697	-0.077824
S-slylnc0014	-	SL2.50ch00	7579609	7579849	1	327.947	329.908	0.00860192	0.0390662	-1.25509	-0.012288
S-slylnc0015	-	SL2.50ch00	10353042	10353440	1	2.93634	1.09013	-1.42953	-1.52955	-1.29601	-0.0004096
S-slylnc0016	-	SL2.50ch00	10667144	10669573	1	2.55841	2.24695	-0.187278	-0.490467	-1.32906	-0.032768
S-slylnc0020	-	SL2.50ch00	12835788	12836179	1	2.40475	2.54998	0.0845983	0.108259	-1.42323	-0.0827392
S-slylnc0021	-	SL2.50ch00	13375059	13375711	1	194.507	229.459	0.238416	1.19387	-0.93482	-0.032768
S-slylnc0025	-	SL2.50ch00	15925033	15927166	1	0.570054	1.12122	0.975903	1.94359	-1.26363	-0.0282624
S-slylnc0029	-	SL2.50ch00	16023406	16023774	1	39.8509	40.4249	0.0206325	0.0763696	-1.2026	-0.0004096
S-slylnc0031	-	SL2.50ch00	16394641	16397952	3	1.45701	1.85871	0.351286	0.501136	-1.3324	-0.057344
S-slylnc0030	-	SL2.50ch00	16394641	16397952	2	0.97908	0.869724	-0.17087	-0.220393	-1.33484	-0.0053248
S-slylnc0034	-	SL2.50ch00	19489584	19491143	1	1.69496	1.11706	-0.601552	-1.40495	-1.14094	-0.0610304
S-slylnc0042	-	SL2.50ch00	21147666	21148187	1	2.05501	1.61636	-0.346404	-0.485357	-0.566643	-0.0036864
S-slylnc0045	-	SL2.50ch01	44366	54276	1	1.00012	1.97797	0.983852	1.26122	-1.23814	-0.012288
S-slylnc0044	-	SL2.50ch01	44366	54276	1	0.872617	2.1291	1.28682	0.899296	-1.167	-0.0004096
S-slylnc0048	-	SL2.50ch01	1364931	1371678	1	2.35955	3.08924	0.388739	0.379091	-1.26219	-0.0004096
S-slylnc0051	-	SL2.50ch01	1595669	1601649	1	1.64929	1.0796	-0.611352	-0.241055	-1.41438	-0.0004096
S-slylnc0053	-	SL2.50ch01	2159281	2164829	1	1.30758	1.51327	0.210765	0.334036	-1.30378	-0.0004096
S-slylnc0054	-	SL2.50ch01	4402407	4402860	1	720.945	831.162	0.205241	0.929517	-1.36143	-0.0004096
S-slylnc0056	-	SL2.50ch01	5618229	5618450	1	3.33836	1.14354	-1.54563	-3.95382	-1.36679	-0.045056
S-slylnc0059	-	SL2.50ch01	6545986	6550882	2	0.328572	1.76684	2.42689	1.65418	-1.0362	-0.0004096
S-slylnc0061	-	SL2.50ch01	6545986	6550882	2	1.86779	4.40565	1.23803	2.5242	-1.00914	-0.0004096
S-slylnc0062	+	SL2.50ch01	6545986	6550882	3	2.51348	3.39041	0.431775	0.862599	-1.0133	-0.0004096
S-slylnc0060	+	SL2.50ch01	6545986	6550882	3	0.996323	2.59426	1.38064	1.59939	-1.34872	-0.0004096
S-slylnc0065	+	SL2.50ch01	13477524	13477758	1	3.8434	3.21493	-0.257596	-0.24564	-1.41632	-0.0004096
S-slylnc0069	+	SL2.50ch01	18123737	18124020	1	1.7601	3.51881	0.999431	0.849488	-1.33262	-0.108544
S-slylnc0074	+	SL2.50ch01	24903378	24924252	1	2.35961	5.31287	1.17094	2.16081	-1.3807	-0.045056
S-slylnc0073	+	SL2.50ch01	24903378	24924252	1	1.02645	2.62238	1.35322	1.45877	-1.1428	-0.053248
S-slylnc0075	+	SL2.50ch01	24903378	24924252	1	0.621571	1.1631	0.903987	0.639936	-1.13851	-0.0004096
S-slylnc0090	+	SL2.50ch01	55402943	55403202	1	7.89812	5.54117	-0.511319	-0.590728	-1.25863	-0.0708608
S-slylnc0092	+	SL2.50ch01	56249269	56249536	1	610.127	506.77	-0.267778	-1.35389	-1.05705	-0.147456
S-slylnc0093	+	SL2.50ch01	57949566	57966386	1	1.30736	0.975607	-0.422285	-0.357117	-1.25583	-0.0004096
S-slylnc0105	+	SL2.50ch01	64640187	64640438	1	2650.84	2325.02	-0.189207	-0.927584	-0.840541	-0.0004096
S-slylnc0114	+	SL2.50ch01	69884582	69892926	1	0.689009	1.12289	0.704624	0.796375	-1.33799	-0.0004096
S-slylnc0121	+	SL2.50ch01	75091526	75095805	1	1.73813	1.05756	-0.716796	-0.866062	-1.3006	-0.0233472
S-slylnc0124	+	SL2.50ch01	75488283	75494662	2	0.677707	0.262857	-1.36638	-1.34722	-1.14116	-0.0004096
S-slylnc0125	+	SL2.50ch01	75488283	75494662	2	1.06168	0.115791	-3.19675	-2.1647	-1.11516	-0.0004096
S-slylnc0126	+	SL2.50ch01	76143365	76143576	1	23.3072	37.5154	0.686706	1.00183	-1.24548	-0.0004096
S-slylnc0130	+	SL2.50ch01	77305068	77318768	1	1.3191	2.76983	1.07024	0.801775	-1.05123	-0.0004096
S-slylnc0131	+	SL2.50ch01	77800465	77830034	1	3.87964	1.87438	-1.04951	-0.468511	-1.10587	-0.065536
S-slylnc0132	+	SL2.50ch01	77800465	77830034	1	2.54876	1.21257	-1.07173	-0.491343	-1.29975	-0.0004096
S-slylnc0133	+	SL2.50ch01	78131522	78153959	1	0.507005	1.09076	1.10526	0.649405	-1.01105	-0.004096
S-slylnc0134	+	SL2.50ch01	79150559	79151135	1	0.931442	1.49002	0.677792	0.832627	-1.36487	-0.0004096
S-slylnc0136	+	SL2.50ch01	80213384	80216459	1	1.34062	0.283418	-2.2419	-1.73391	-1.13202	-0.0004096
S-slylnc0137	+	SL2.50ch01	80479402	80485181	1	2.06002	3.06574	0.573575	0.356406	-0.997348	-0.0004096
S-slylnc0140	+	SL2.50ch01	81734560	81735745	1	3.19778	4.93424	0.625754	1.91288	-1.09591	-0.0192512
S-slylnc0144	+	SL2.50ch01	82152353	82157791	1	8.71709	9.56152	0.133393	0.190831	-1.33953	-0.0004096
S-slylnc0143	+	SL2.50ch01	82152353	82157791	1	1.92119	2.57967	0.425189	0.201742	-1.21083	-0.0004096
S-slylnc0148	+	SL2.50ch01	83911630	83916042	1	1.42193	2.78187	0.968204	0.375246	-1.25386	-0.0004096
S-slylnc0149	+	SL2.50ch01	84610974	84615431	1	0.971322	1.97877	1.02658	0.915981	-1.16313	-0.421888
S-slylnc0150	+	SL2.50ch01	85515992	85516750	1	1.02714	0.741512	-0.470095	-0.606796	-1.26688	-0.0004096
S-slylnc0151	+	SL2.50ch01	85547195	85554994	1	1.37305	1.19086	-0.205384	-0.223101	-1.17427	-0.0004096
S-slylnc0152	+	SL2.50ch01	85547195	85554994	1	0.465388	1.03768	1.15686	0.516298	-1.19477	-0.0004096
S-slylnc0153	+	SL2.50ch01	85585651	85585926	1	0.475551	1.84209	1.95367	1.23391	-1.08547	-0.0004096
S-slylnc0155	+	SL2.50ch01	86064066	86075090	1	1.23257	1.32618	0.105602	0.118321	-1.24728	-0.0004096
S-slylnc0154	+	SL2.50ch01	86064066	86075090	1	0.684473	1.04438	0.609582	0.433796	-1.31709	-0.0004096
S-slylnc0156	+	SL2.50ch01	87448358	87449512	1	0.390848	1.13014	1.53183	1.275	-1.10354	-0.0004096
S-slylnc0158	+	SL2.50ch01	88102094	88105213	1	147.77	182.027	0.300801	1.26312	-1.34306	-0.032768
S-slylnc0159	+	SL2.50ch01	88686384	88702433	1	3.12476	2.29179	-0.447273	-0.127853	-0.988797	-0.0004096
S-slylnc0163	+	SL2.50ch01	90323367	90334999	1	1.82109	1.22137	-0.57631	-0.275684	-1.31215	-0.0004096
S-slylnc0164	+	SL2.50ch01	90336675	90351521	1	1.35524	0.884445	-0.6157	-0.478741	-1.18898	-0.0004096
S-slylnc0166	+	SL2.50ch01	91137349	91137806	1	406.425	397.711	-0.0312695	-0.141152	-1.4309	-0.0004096
S-slylnc0168	+	SL2.50ch01	92071407	92071713	1	1.82272	1.53588	-0.24703	-0.204424	-1.10564	-0.0004096
S-slylnc0176	+	SL2.50ch01	92738085	92748772	2	0.919027	0.837695	-0.133682	-0.176794	-1.25451	-0.049152
S-slylnc0177	+	SL2.50ch01	92738085	92748772	1	0.82176	3.39861	2.04816	0.771101	-1.35182	-0.0004096
S-slylnc0178	+	SL2.50ch01	92762141	92763061	2	1.67809	0.400891	-2.06554	-1.68605	-1.14175	-0.221184
S-slylnc0186	+	SL2.50ch01	94671217	94671782	1	118.079	53.1895	-1.15054	-5.64869	-0.946571	-0.106496
S-slylnc0195	+	SL2.50ch01	97169719	97175064	1	3.96644	8.3543	1.07467	0.608738	-1.00745	-0.0004096
S-slylnc0194	+	SL2.50ch01	97169719	97175064	1	0.872065	2.42322	1.47442	0.597153	-1.091	-0.0004096
S-slylnc0198	+	SL2.50ch01	98324122	98336706	1	1.33374	1.90549	0.514679	0.497827	-1.23563	-0.032768
S-slylnc0197	+	SL2.50ch01	98324122	98336706	1	1.75273	2.65874	0.601143	0.648855	-1.22905	-0.115098
S-slylnc0046	+	SL2.50ch01	438432	439079	1	9.93668	8.63704	-0.202227	-0.633827	-1.24936	-0.0004096
S-slylnc0047	+	SL2.50ch01	439967	441672	1	48.6884	38.4355	-0.341138	-1.72111	-1.34136	-0.0004096
S-slylnc0050	+	SL2.50ch01	1430627	1438962	1	1.44652	1.56948	0.117701	0.0583631	-1.39729	-0.094208
S-slylnc0049	+	SL2.50ch01	1430627	1438962	1	1.13805	3.34633	1.55602	0.631568	-1.31511	-0.0004096
S-slylnc0052	+	SL2.50ch01	2065055	2065923	1	1.09821	2.22545	1.01895	1.82363	-0.851323	-0.0004096
S-slylnc0055	+	SL2.50ch01	5248788	5249933	1	2.13955	3.08589	0.528376	1.36619	-1.29763	-0.077824
S-slylnc0057	+	SL2.50ch01	5726238	5730957	1	2.61815	3.55596	0.441689	0.209098	-1.52536	-0.0004096
S-slylnc0058	+	SL2.50ch01	6484047	6487104	2	1.10804	1.06702	-0.0544159	-0.068443	-1.01253	-0.0393216
S-slylnc0063	+	SL2.50ch01	9706472	9707435	1	0.771967	1.21656	0.656193	1.01954	-1.23337	-0.0004096
S-slylnc0064	+	SL2.50ch01	11880073	11891197	1	1.50063	1.3595	-0.142496	-0.0915038	-1.25225	-0.0004096
S-slylnc0066	+	SL2.50ch01	14216800	14223526	2	2.58479	0.092608	-4.80277	-2.19198	-1.26205	-0.0004096
S-slylnc0067	+	SL2.50ch01	14417276	14420910	2	0.137983	0.537908	1.96287	1.71848	-1.18368	-0.0004096
S-slylnc0068	+	SL2.50ch01	14417276	14420910	1	1.6612	1.80945	0.12333	0.419425	-1.20399	-0.0004096
S-slylnc0070	+	SL2.50ch01	21922286	21925144	2	0.435728	0.710581	0.705572	0.371676	-0.939057	-0.0004096
S-slylnc0071	+	SL2.50ch01	22455908	22457765	1	6.44004	2.73488	-1.23559	-4.52205	-1.24186	-0.126976
S-slylnc0072	+	SL2.50ch01	22596685	22597163	1	1.23685	2.8163	1.18713	1.54955	-1.40234	-0.0004096
S-slylnc0076	+	SL2.50ch01	26308941	26309300	1	34.6152	31.4002	-0.14063	-0.467187	-1.49832	-0.0004096
S-slylnc0077	+	SL2.50ch01	27559444	27563307	2	0.708237	1.67733	1.24386	2.26647	-0.972168	-0.0417792
S-slylnc0078	+	SL2.50ch01	29989621	29990072	1	2.03249	1.48623	-0.451588	-0.559059	-0.839843	-0.04096
S-slylnc0079	-	SL2.50ch01	32678870	32679561	2	1.27806	1.96121	0.617796	0.910239	-1.17536	-0.0622592
S-slylnc0080	-	SL2.50ch01	41252632	41252897	1	5.01983	2.46914	-1.02363	-0.922045	-1.44103	-0.0004096
S-slylnc0081	-	SL2.50ch01	42473707	42474065	1	0.612024	2.21776	1.85745	2.01157	-1.35228	-0.0004096
S-slylnc0082	-	SL2.50ch01	42504298	42508337	1	4.45264	0.998982	-2.15613	-4.30911	-1.19522	-0.06144
S-slylnc0083	-	SL2.50ch01	42523975	42525432	1	0.42507	1.21969	1.52074	2.48099	-1.33913	-0.0323584
S-slylnc0084	-	SL2.50ch01	46672998	46673300	1	3.2078	0.773364	-2.05236	-2.03471	-1.10932	-0.0004096
S-slylnc0085	-	SL2.50ch01	47368514	47369627	1	1.52968	1.25152	-0.289556	-0.573978	-1.08534	-0.057344
S-slylnc0086	-	SL2.50ch01	53869657	53882197	1	0.640855	1.1917	0.894946	1.47766	-1.34304	-0.08192
S-slylnc0087	-	SL2.50ch01	53869657	53882197	1	1.15297	1.95644	0.762882	0.90816	-1.24273	-0.004096
S-slylnc0089	-	SL2.50ch01	54531540	54572510	1	1.28121	3.6401	1.50647	1.01229	-1.07504	-0.0544768
S-slylnc0088	-	SL2.50ch01	54531540	54572510	1	2.92316	2.79531	-0.0645196	-0.0324801	-1.08949	-0.0004096
S-slylnc0091	-	SL2.50ch01	55959265	55962069	1	1.50742	0.603715	-1.32014	-3.3469	-1.37081	-0.0004096
S-slylnc0094	-	SL2.50ch01	59841605	59841981	1	1.70314	1.79835	0.0784725	0.0811089	-0.469992	-0.04096
S-slylnc0095	-	SL2.50ch01	60876804	60878027	1	3.47181	3.47266	0.000353782	0.00105802	-1.30466	-0.012288
S-slylnc0096	-	SL2.50ch01	60922521	60928589	2	0.329575	0.720312	1.12802	2.18623	-1.06211	-0.258048
S-slylnc0097	-	SL2.50ch01	61597012	61599152	2	0.580289	0.440369	-0.398058	-0.172525	-1.09555	-0.02048
S-slylnc0098	-	SL2.50ch01	61607471	61608916	1	1.38892	1.21916	-0.188069	-0.41623	-0.930085	-0.172032
S-slylnc0099	-	SL2.50ch01	62769015	62780836	4	0.189495	0.78636	2.05303	1.10673	-1.11406	-0.008192
S-slylnc0101	-	SL2.50ch01	63069714	63123831	3	0.95246	1.47989	0.63576	0.602159	-1.2271	-0.0004096
S-slylnc0100	-	SL2.50ch01	63069714	63123831	1	1.33028	0.921827	-0.529166	-0.679433	-1.23328	-0.0004096
S-slylnc0102	-	SL2.50ch01	64048852	64083579	1	1.21163	1.17456	-0.0448364	-0.0178361	-1.29827	-0.002048
S-slylnc0103	-	SL2.50ch01	64048852	64083579	1	0.794808	1.19608	0.589632	0.281864	-1.34637	-0.0073728
S-slylnc0104	-	SL2.50ch01	64092671	64097007	1	5.70227	8.96413	0.652627	2.28721	-1.2848	-0.045056
S-slylnc0106	-	SL2.50ch01	66015666	66016072	1	1.08143	0.895351	-0.272412	-0.268004	-1.11687	-0.0004096
S-slylnc0107	-	SL2.50ch01	69025496	69025940	1	1.50404	2.12826	0.500835	0.610143	-1.39466	-0.08192
S-slylnc0110	-	SL2.50ch01	69457123	69504335	1	1.16293	2.01258	0.791277	0.66471	-1.3929	-0.126976
S-slylnc0109	-	SL2.50ch01	69457123	69504335	1	1.0427	2.82222	1.4365	0.810593	-1.15861	-0.0004096
S-slylnc0108	-	SL2.50ch01	69457123	69504335	1	2.79892	1.59273	-0.81337	-0.328262	-1.09205	-0.118784
S-slylnc0111	-	SL2.50ch01	69457123	69504335	1	3.04437	4.39521	0.529789	0.195778	-1.36368	-0.0004096
S-slylnc0112	-	SL2.50ch01	69457123	69504335	1	1.74046	2.37293	0.447201	0.458128	-1.36389	-0.139264
S-slylnc0113	-	SL2.50ch01	69595859	69629441	1	5.28371	6.27473	0.248001	0.067673	-1.22538	-0.04096
S-slylnc0115	-	SL2.50ch01	70403488	70405327	2	0.69482	0.0476621	-3.86572	-2.78156	-1.032	-0.06144
S-slylnc0116	-	SL2.50ch01	71917444	71918739	1	0.634693	1.25784	0.986822	1.72416	-1.136	-0.299008
S-slylnc0118	-	SL2.50ch01	72808226	72821975	1	0.514308	1.14931	1.16006	1.0836	-1.11883	-0.004096
S-slylnc0117	-	SL2.50ch01	72808226	72821975	2	0.498029	1.20411	1.27367	1.08489	-1.32772	-0.004096
S-slylnc0119	-	SL2.50ch01	73390131	73390619	1	31.3791	47.1107	0.586252	2.47474	-0.570719	-0.0004096
S-slylnc0120	-	SL2.50ch01	74976585	74977227	1	1.59318	1.44436	-0.141485	-0.212709	-1.04638	-0.0393216
S-slylnc0122	-	SL2.50ch01	75411636	75420804	1	0.973591	1.6474	0.758803	0.47185	-1.17017	-0.0004096
S-slylnc0123	-	SL2.50ch01	75411636	75420804	1	1.17175	1.29107	0.139894	0.08255	-1.3145	-0.0004096
S-slylnc0127	-	SL2.50ch01	76578969	76604419	1	1.09682	0.141355	-2.95594	-1.01135	-1.13667	-0.0004096
S-slylnc0128	-	SL2.50ch01	76988441	76989006	1	0.0688021	1.21553	4.14299	2.1237	-1.14178	-0.065536
S-slylnc0129	-	SL2.50ch01	77118874	77119897	2	1.70296	1.65291	-0.043039	-0.0840591	-0.993869	-0.0004096
S-slylnc0135	-	SL2.50ch01	80029277	80029567	1	49.3048	18.5683	-1.40888	-3.62528	-1.02479	-0.06144
S-slylnc0138	-	SL2.50ch01	80541732	80568829	1	0.970948	1.51139	0.638412	0.270265	-1.33265	-0.0004096
S-slylnc0139	-	SL2.50ch01	80616192	80651222	1	1.08371	2.51256	1.21319	0.441217	-1.31803	-0.0004096
S-slylnc0141	-	SL2.50ch01	81882028	81883569	1	0.98312	2.50931	1.35185	2.38844	-1.22661	-0.0004096
S-slylnc0142	-	SL2.50ch01	82102044	82106303	1	7.22003	7.24954	0.00588287	0.00877946	-1.06937	-0.200704
S-slylnc0145	-	SL2.50ch01	82284289	82391355	1	0	2.6338	inf	#NAME?	-1.26034	-0.0004096
S-slylnc0146	-	SL2.50ch01	83237858	83239155	1	1.51115	3.00868	0.993479	2.49605	-1.25543	-0.0004096
S-slylnc0147	-	SL2.50ch01	83622842	83626608	1	1.21291	0.298029	-2.02494	-1.27255	-1.08319	-0.069632
S-slylnc0157	-	SL2.50ch01	87839258	87842605	1	1.43836	0.0550452	-4.70766	-1.70535	-1.21902	-0.0004096
S-slylnc0160	-	SL2.50ch01	88858211	88865253	1	0.875986	1.26964	0.535439	0.920308	-1.07685	-0.0004096
S-slylnc0161	-	SL2.50ch01	89799036	89799290	1	0	4.75548	inf	#NAME?	-1.15882	-0.0004096
S-slylnc0162	-	SL2.50ch01	90076372	90077269	1	27.1895	30.7997	0.179865	0.84983	-1.18528	-0.0004096
S-slylnc0165	-	SL2.50ch01	91135288	91136781	1	23.9977	27.2163	0.181574	0.700412	-1.12	-0.094208
S-slylnc0167	-	SL2.50ch01	91311059	91320124	1	1.34034	2.00589	0.58164	0.432073	-1.25731	-0.0004096
S-slylnc0169	-	SL2.50ch01	92106077	92106444	1	1.14422	1.18121	0.0458909	0.0395209	-1.23913	-0.0004096
S-slylnc0170	-	SL2.50ch01	92372558	92386026	1	2.99173	1.58743	-0.914289	-0.558809	-0.784734	-0.016384
S-slylnc0173	-	SL2.50ch01	92372558	92386026	1	2.45026	6.13525	1.32419	0.715471	-1.05377	-0.0004096
S-slylnc0171	-	SL2.50ch01	92372558	92386026	1	2.24121	1.46875	-0.609696	-0.523929	-0.908315	-0.0004096
S-slylnc0172	-	SL2.50ch01	92372558	92386026	1	3.5175	1.43898	-1.2895	-0.762925	-1.08535	-0.0004096
S-slylnc0174	-	SL2.50ch01	92492608	92493401	2	2.15826	5.20657	1.27047	2.70324	-1.19115	-0.06144
S-slylnc0175	-	SL2.50ch01	92567740	92568337	1	1.12771	1.91988	0.767619	1.06151	-1.32744	-0.0004096
S-slylnc0179	-	SL2.50ch01	92788173	92924512	1	1.08749	0.669473	-0.699899	-0.356609	-1.29129	-0.036864
S-slylnc0180	-	SL2.50ch01	92788173	92924512	1	5.08463	0.934636	-2.44367	-0.837742	-1.00001	-0.0004096
S-slylnc0181	-	SL2.50ch01	92788173	92924512	1	1.92597	0.866704	-1.15198	-1.40513	-0.139046	-0.053248
S-slylnc0185	-	SL2.50ch01	94118613	94131015	5	12.9202	17.0302	0.398473	0.561897	-1.10588	-0.02048
S-slylnc0184	-	SL2.50ch01	94118613	94131015	1	7.49192	12.7344	0.765325	0.294361	-1.12404	-0.0004096
S-slylnc0183	-	SL2.50ch01	94118613	94131015	1	16.2687	30.3578	0.899971	0.31589	-1.26004	-0.0004096
S-slylnc0182	-	SL2.50ch01	94118613	94131015	1	4.97063	9.72374	0.968081	0.485613	-0.859039	-0.0004096
S-slylnc0187	-	SL2.50ch01	94818599	94818939	1	1.22691	2.47456	1.01215	0.946121	-1.07315	-0.024576
S-slylnc0188	-	SL2.50ch01	94835170	94835632	1	25.3262	6.37738	-1.98959	-5.38716	-1.23926	-0.0004096
S-slylnc0189	-	SL2.50ch01	96095185	96095795	1	1.39461	1.67759	0.266529	0.389979	-0.839252	-0.0057344
S-slylnc0190	-	SL2.50ch01	96366045	96366789	1	15.6028	25.7182	0.720986	2.57552	-1.33467	-0.0004096
S-slylnc0191	-	SL2.50ch01	96383954	96388118	1	1.00887	0.827007	-0.286766	-0.266488	-1.06717	-0.004096
S-slylnc0192	-	SL2.50ch01	96383954	96388118	1	3.84637	1.53672	-1.32364	-0.680846	-1.33954	-0.0004096
S-slylnc0193	-	SL2.50ch01	96612818	96613668	1	3.97232	5.52335	0.475562	1.30906	-1.2367	-0.0004096
S-slylnc0196	-	SL2.50ch01	97277459	97554819	1	1.40707	2.33883	0.733087	0.0486078	-0.742894	-0.0290816
S-slylnc0199	-	SL2.50ch02	2179170	2191811	1	1.77454	2.87799	0.697619	0.383624	-1.13425	-0.0004096
S-slylnc0203	-	SL2.50ch02	4485939	4527689	1	9.09889	8.48896	-0.100103	-0.129968	-1.19907	-0.032768
S-slylnc0214	-	SL2.50ch02	19058953	19059633	1	1.68319	1.30841	-0.363381	-0.472649	-0.844734	-0.1024
S-slylnc0216	-	SL2.50ch02	22940882	22944961	2	0.673647	0.814314	0.273592	0.227512	-1.18215	-0.118784
S-slylnc0218	-	SL2.50ch02	24513913	24514263	1	1.47096	0.304328	-2.27306	-1.55507	-0.973117	-0.139264
S-slylnc0220	-	SL2.50ch02	25685157	25685452	1	4.83129	7.4638	0.627502	0.833075	-1.03828	-0.0401408
S-slylnc0222	-	SL2.50ch02	28973540	28974070	1	1.44863	1.14887	-0.334482	-0.408196	-1.05928	-0.0004096
S-slylnc0223	-	SL2.50ch02	28974384	28974821	1	2.29278	4.16739	0.862045	1.31139	-1.39364	-0.032768
S-slylnc0225	-	SL2.50ch02	30669196	30687203	2	1.27943	0.965654	-0.40592	-0.40713	-1.29546	-0.0294912
S-slylnc0226	-	SL2.50ch02	30669196	30687203	1	3.01949	6.97494	1.20787	0.591897	-1.26366	-0.0004096
S-slylnc0227	-	SL2.50ch02	31099937	31100565	1	3.14892	1.3572	-1.21422	-1.96976	-0.985032	-0.053248
S-slylnc0228	-	SL2.50ch02	32963172	32963438	1	4.45574	2.37933	-0.905108	-0.79208	-1.08515	-0.036864
S-slylnc0229	-	SL2.50ch02	33341151	33341400	1	587.465	860.95	0.551425	2.17007	-1.12436	-0.016384
S-slylnc0230	-	SL2.50ch02	33847567	33848091	1	1557.33	2347.21	0.591874	1.06707	-1.41073	-0.0004096
S-slylnc0232	-	SL2.50ch02	34383880	34392767	1	8.96032	9.93198	0.148532	0.0689503	-1.30076	-0.0004096
S-slylnc0234	-	SL2.50ch02	34504494	34518311	1	2.47181	3.6714	0.570762	0.23628	-1.32518	-0.0004096
S-slylnc0233	-	SL2.50ch02	34504494	34518311	1	2.38536	2.13639	-0.159027	-0.108406	-0.972447	-0.0004096
S-slylnc0237	-	SL2.50ch02	35066946	35096872	1	1.81867	3.9319	1.11235	0.288419	-1.15733	-0.139264
S-slylnc0236	-	SL2.50ch02	35066946	35096872	1	1.778	1.68118	-0.0807822	-0.0336188	-1.1196	-0.0004096
S-slylnc0238	-	SL2.50ch02	35126467	35135516	1	2.16141	4.35671	1.01127	0.635841	-1.37797	-0.0004096
S-slylnc0239	-	SL2.50ch02	36410176	36410557	1	3.11825	7.19184	1.20563	1.94159	-1.37114	-0.036864
S-slylnc0244	-	SL2.50ch02	38338935	38340164	1	1.73962	1.74389	0.00354101	0.00807566	-1.27598	-0.0004096
S-slylnc0247	-	SL2.50ch02	38708178	38715226	3	0.584961	0.354344	-0.723188	-0.69742	-1.03691	-0.065536
S-slylnc0252	-	SL2.50ch02	39538745	39544161	1	6.06097	2.70352	-1.16471	-0.55961	-1.37501	-0.0004096
S-slylnc0253	-	SL2.50ch02	39774069	39796312	3	0.190591	0.505264	1.40656	0.800806	-1.31766	-0.0004096
S-slylnc0254	-	SL2.50ch02	39813984	39814415	1	2.94093	1.26931	-1.21223	-1.44145	-1.21529	-0.036864
S-slylnc0256	-	SL2.50ch02	40478446	40482027	1	1.47043	1.23558	-0.251048	-0.128304	-1.17727	-0.0004096
S-slylnc0258	-	SL2.50ch02	40807411	40818937	1	1.95963	5.31665	1.43994	0.423473	-1.30889	-0.0004096
S-slylnc0259	-	SL2.50ch02	41875235	41903341	1	2.64872	1.86571	-0.505567	-0.325708	-1.08803	-0.090112
S-slylnc0260	-	SL2.50ch02	42965999	42975494	1	0.406756	1.55254	1.9324	0.368831	-1.12197	-0.0004096
S-slylnc0262	-	SL2.50ch02	43244163	43246976	1	1.91344	5.72042	1.57995	0.531192	-1.39925	-0.0004096
S-slylnc0263	-	SL2.50ch02	43518991	43519699	1	8.32073	7.88205	-0.0781385	-0.246576	-0.402233	-0.0405504
S-slylnc0264	-	SL2.50ch02	44058698	44059224	1	1.32994	0.717461	-0.89039	-1.04683	-1.11492	-0.0282624
S-slylnc0265	-	SL2.50ch02	44113311	44113703	1	0	1.07843	inf	#NAME?	-1.13256	-0.0004096
S-slylnc0266	-	SL2.50ch02	44331860	44332591	1	1.03863	1.36129	0.390296	0.571313	-1.24568	-0.0004096
S-slylnc0272	-	SL2.50ch02	45065878	45076201	1	0.382617	1.65493	2.1128	1.01225	-1.14094	-0.0004096
S-slylnc0273	-	SL2.50ch02	45065878	45076201	1	0.365421	1.24477	1.76824	0.900235	-1.34235	-0.0004096
S-slylnc0271	-	SL2.50ch02	45065878	45076201	1	0.0591814	1.38482	4.54842	1.06114	-1.28796	-0.0004096
S-slylnc0281	-	SL2.50ch02	46536181	46536562	1	0.190213	1.31813	2.7928	1.5267	-1.32913	-0.0004096
S-slylnc0284	-	SL2.50ch02	46691701	46704552	1	5.39266	2.42046	-1.15572	-0.538028	-1.39559	-0.0815104
S-slylnc0285	+	SL2.50ch02	46712979	46716593	1	286.431	434.519	0.601232	1.91644	-1.1059	-0.761856
S-slylnc0286	+	SL2.50ch02	46723953	46724869	2	458.589	412.135	-0.154085	-0.629524	-1.25313	-0.0380928
S-slylnc0287	+	SL2.50ch02	46725345	46726261	1	1.31748	2.84241	1.10933	2.23752	-1.06517	-0.0004096
S-slylnc0290	+	SL2.50ch02	47694563	47695066	1	30.5152	19.1756	-0.670257	-2.4743	-0.23721	-0.004096
S-slylnc0291	+	SL2.50ch02	48342919	48343608	1	1.19945	3.34423	1.4793	2.49282	-1.13164	-0.0004096
S-slylnc0293	+	SL2.50ch02	48707293	48707552	1	6.1804	2.57967	-1.26051	-1.6785	-1.31166	-0.0004096
S-slylnc0294	+	SL2.50ch02	48744759	48791506	1	0.767501	1.40993	0.877384	0.710623	-1.40949	-0.0004096
S-slylnc0295	+	SL2.50ch02	48791775	48792504	1	1.43692	1.51503	0.0763639	0.122734	-1.03688	-0.0004096
S-slylnc0296	+	SL2.50ch02	48814206	48814632	1	1.39781	0.894575	-0.643891	-0.615775	-1.18636	-0.0004096
S-slylnc0300	+	SL2.50ch02	49295822	49299631	1	0.609793	1.06748	0.807822	0.339407	-1.30321	-0.016384
S-slylnc0301	+	SL2.50ch02	49380180	49380645	1	52.3564	53.6578	0.0354215	0.135076	-1.30515	-0.0004096
S-slylnc0302	+	SL2.50ch02	49381363	49381818	1	34.6178	32.4406	-0.0937134	-0.351629	-1.21363	-0.0004096
S-slylnc0303	+	SL2.50ch02	49381879	49382366	1	1.87916	1.54203	-0.285255	-0.371346	-1.25815	-0.0004096
S-slylnc0304	+	SL2.50ch02	49432559	49433501	1	0.543738	1.18313	1.12162	1.53715	-1.2152	-0.0004096
S-slylnc0305	+	SL2.50ch02	49745356	49748795	1	7.85427	11.5925	0.561643	0.282052	-1.14724	-0.0004096
S-slylnc0307	+	SL2.50ch02	50425952	50430244	1	0.929512	1.79525	0.949641	0.88529	-1.14961	-0.0004096
S-slylnc0313	+	SL2.50ch02	52075973	52085437	3	0.155876	1.63234	3.38847	2.57791	-0.933564	-0.118784
S-slylnc0315	+	SL2.50ch02	52290946	52291184	1	17.8005	5.26551	-1.75728	-1.87191	-1.16277	-0.106496
S-slylnc0316	+	SL2.50ch02	52592803	52595749	1	1.09326	0.92236	-0.245238	-0.12916	-1.2382	-0.0004096
S-slylnc0325	+	SL2.50ch02	54680627	54681080	1	1.02741	0.116682	-3.13836	-2.16836	-1.21176	-0.0004096
S-slylnc0327	+	SL2.50ch02	54888999	54892251	2	2.73307	1.58272	-0.788112	-0.889776	-1.27451	-0.0004096
S-slylnc0328	+	SL2.50ch02	54888999	54892251	1	1.44137	1.01596	-0.5046	-0.361293	-1.28779	-0.172032
S-slylnc0335	+	SL2.50ch02	55225548	55244139	1	5.05735	6.15975	0.28449	0.10589	-1.28372	-0.0004096
S-slylnc0200	+	SL2.50ch02	2201604	2201915	1	5.15577	1.8895	-1.44818	-1.48613	-1.23913	-0.0004096
S-slylnc0201	+	SL2.50ch02	3359868	3362633	1	0.201818	1.05216	2.38223	4.07112	-1.29605	-0.0004096
S-slylnc0202	+	SL2.50ch02	3918023	3918276	1	18.2681	14.1638	-0.367118	-0.609398	-1.37451	-0.130662
S-slylnc0204	+	SL2.50ch02	5082345	5084036	1	1.74176	0.723909	-1.26667	-2.74414	-1.1629	-0.0282624
S-slylnc0205	+	SL2.50ch02	5424454	5425469	1	4.3833	1.8775	-1.22321	-3.02137	-1.25668	-0.0618496
S-slylnc0206	+	SL2.50ch02	6335066	6349258	1	0.630756	1.42119	1.17195	1.27414	-0.917662	-0.0290816
S-slylnc0207	+	SL2.50ch02	7829550	7861673	1	1.73451	2.0297	0.226732	0.300223	-1.37704	-0.045056
S-slylnc0208	+	SL2.50ch02	8935874	8936075	1	0	12.7371	inf	#NAME?	-0.697288	-0.115098
S-slylnc0212	+	SL2.50ch02	9224268	9240493	1	0.893605	1.90442	1.09165	0.576797	-1.1104	-0.08192
S-slylnc0210	+	SL2.50ch02	9224268	9240493	1	0.703313	2.07627	1.56176	1.13893	-1.17645	-0.016384
S-slylnc0211	+	SL2.50ch02	9224268	9240493	1	0.878353	2.40875	1.45541	2.79304	-1.32529	-0.12288
S-slylnc0209	+	SL2.50ch02	9224268	9240493	1	0	3.95964	inf	#NAME?	-1.29529	-0.012288
S-slylnc0213	+	SL2.50ch02	15132412	15158506	1	1.26322	3.02814	1.26133	0.681782	-1.29007	-0.024576
S-slylnc0215	+	SL2.50ch02	21568136	21572555	1	1.34815	1.39477	0.0490437	0.0405585	-1.35418	-0.098304
S-slylnc0217	+	SL2.50ch02	22954202	22976551	1	1.46863	0.799806	-0.876751	-0.396768	-1.09247	-0.0004096
S-slylnc0219	+	SL2.50ch02	24781697	24782713	2	0.790659	0.857365	0.116853	0.168008	-1.25348	-0.131072
S-slylnc0221	+	SL2.50ch02	27310195	27312626	1	1.18852	0.856009	-0.473466	-1.18916	-1.17163	-0.06144
S-slylnc0224	+	SL2.50ch02	30564186	30564918	1	1.32337	3.33783	1.3347	2.41621	-1.13193	-0.0004096
S-slylnc0231	+	SL2.50ch02	33949158	33949505	1	18.3301	15.2822	-0.262362	-0.609655	-1.51114	-0.0004096
S-slylnc0235	+	SL2.50ch02	34579063	34584768	1	1.06398	1.02826	-0.0492563	-0.0303121	-1.24903	-0.0004096
S-slylnc0240	+	SL2.50ch02	36808479	36815650	1	0	1.88152	inf	#NAME?	-1.27376	-0.0004096
S-slylnc0241	+	SL2.50ch02	36944326	36961481	1	4.20308	2.37527	-0.823359	-0.825392	-1.17258	-0.0004096
S-slylnc0242	+	SL2.50ch02	37986183	37997709	1	0.668497	1.57649	1.23772	0.488019	-1.11366	-0.0004096
S-slylnc0243	+	SL2.50ch02	37986183	37997709	1	1.89988	2.39431	0.333702	0.558837	-1.34963	-0.045056
S-slylnc0245	+	SL2.50ch02	38512459	38530719	1	0.690943	1.20039	0.79686	0.36153	-1.19191	-0.077824
S-slylnc0246	+	SL2.50ch02	38565022	38582719	1	1.02545	0.625216	-0.713824	-0.419318	-1.28104	-0.016384
S-slylnc0248	+	SL2.50ch02	38727173	38759878	2	0.622053	0.820695	0.399808	0.391872	-1.16625	-0.360448
S-slylnc0250	+	SL2.50ch02	38814242	38818308	3	0.782349	0.659463	-0.24652	-0.136184	-1.32954	-0.0004096
S-slylnc0249	+	SL2.50ch02	38814242	38818308	1	0.399021	1.96163	2.29752	1.87567	-1.18442	-0.0004096
S-slylnc0251	+	SL2.50ch02	38814242	38818308	2	2.04224	3.48817	0.772313	1.71926	-0.95197	-0.0004096
S-slylnc0255	+	SL2.50ch02	40137518	40137831	1	3.03619	1.26037	-1.26842	-1.0734	-1.07486	-0.036864
S-slylnc0257	+	SL2.50ch02	40503101	40521319	1	1.66862	0	#NAME?	#NAME?	-1.2013	-0.0004096
S-slylnc0261	+	SL2.50ch02	43024978	43047118	1	1.2117	1.05623	-0.198104	-0.0982056	-0.953682	-0.0004096
S-slylnc0268	+	SL2.50ch02	44450511	44454419	2	0.385986	0.512876	0.410063	0.211337	-1.25898	-0.172032
S-slylnc0269	+	SL2.50ch02	44450511	44454419	4	0.963959	1.23483	0.357271	0.321545	-1.21328	-0.151552
S-slylnc0267	+	SL2.50ch02	44450511	44454419	1	0.829181	1.11053	0.421487	0.34542	-1.27577	-0.036864
S-slylnc0270	+	SL2.50ch02	45046743	45064359	1	5.48747	4.01188	-0.45186	-0.205063	-1.30458	-0.172032
S-slylnc0275	+	SL2.50ch02	45495245	45501504	1	0.897883	1.28555	0.517786	0.363627	-1.34414	-0.057344
S-slylnc0274	+	SL2.50ch02	45495245	45501504	1	1.2215	1.18765	-0.0405484	-0.0261097	-1.38539	-0.0004096
S-slylnc0277	+	SL2.50ch02	45624247	45628127	1	0.428404	1.25115	1.54621	0.69835	-1.37852	-0.0004096
S-slylnc0276	+	SL2.50ch02	45624247	45628127	1	1.00704	0.863543	-0.221782	-0.19247	-1.1777	-0.0004096
S-slylnc0278	+	SL2.50ch02	45811044	45811641	2	3.28991	1.91879	-0.777849	-0.965568	-0.901248	-0.0004096
S-slylnc0279	+	SL2.50ch02	46222904	46223269	1	1.16009	0	#NAME?	#NAME?	-1.13023	-0.0004096
S-slylnc0280	+	SL2.50ch02	46409281	46409726	1	1.97439	0.384745	-2.35943	-1.78912	-0.50967	-0.02048
S-slylnc0282	+	SL2.50ch02	46577570	46578185	1	1.38212	0.674627	-1.03472	-1.20682	-1.1134	-0.0004096
S-slylnc0283	+	SL2.50ch02	46578375	46580673	1	1.14451	0.262719	-2.12314	-3.65316	-0.946916	-0.0004096
S-slylnc0288	+	SL2.50ch02	47061122	47072154	1	0.11338	1.28111	3.49816	0.114054	-1.04566	-0.0004096
S-slylnc0289	+	SL2.50ch02	47275018	47370909	2	0.650991	0.174271	-1.9013	-0.504217	-1.05559	-0.065536
S-slylnc0292	+	SL2.50ch02	48706437	48707173	1	1.45403	0.409461	-1.82826	-2.0633	-0.947524	-0.0004096
S-slylnc0297	+	SL2.50ch02	49039584	49040358	1	1.46477	0	#NAME?	#NAME?	-1.20865	-0.0004096
S-slylnc0298	-	SL2.50ch02	49241317	49242723	1	8.19139	8.07108	-0.0213471	-0.0586253	-1.20698	-0.036864
S-slylnc0299	-	SL2.50ch02	49280233	49292830	2	2.2927	0.39623	-2.53264	-1.24424	-0.980751	-0.0004096
S-slylnc0306	-	SL2.50ch02	50363564	50363818	1	943.743	901.398	-0.066229	-0.311466	-1.3956	-0.0004096
S-slylnc0308	-	SL2.50ch02	50430707	50437613	1	1.29428	1.23967	-0.0621964	-0.0381939	-1.12595	-0.045056
S-slylnc0309	-	SL2.50ch02	50820225	50828957	1	2.40791	2.6511	0.138806	0.0708641	-1.20446	-0.0004096
S-slylnc0310	-	SL2.50ch02	51644314	51657403	1	1.54726	1.43333	-0.110342	-0.0483459	-1.45719	-0.0004096
S-slylnc0312	-	SL2.50ch02	51745309	51785715	1	2.38215	2.4545	0.0431652	0.0136631	-1.22509	-0.0004096
S-slylnc0311	-	SL2.50ch02	51745309	51785715	1	0.964453	3.75643	1.96158	0.35142	-1.11768	-0.0004096
S-slylnc0314	-	SL2.50ch02	52250236	52251118	1	1.28175	0.919043	-0.479913	-0.660524	-1.09924	-0.028672
S-slylnc0317	-	SL2.50ch02	52647405	52662779	1	1.18885	0.337545	-1.81642	-0.745958	-1.44506	-0.0004096
S-slylnc0320	-	SL2.50ch02	52962901	52970558	1	7.30583	8.03875	0.137922	0.11783	-0.87802	-0.0004096
S-slylnc0319	-	SL2.50ch02	52962901	52970558	1	2.69263	3.13658	0.220172	0.322645	-1.27278	-0.0036864
S-slylnc0318	-	SL2.50ch02	52962901	52970558	1	2.7584	4.06032	0.557758	0.731326	-1.12609	-0.0073728
S-slylnc0321	-	SL2.50ch02	53114706	53118684	1	1.19101	0.539204	-1.14329	-0.60684	-1.28744	-0.0004096
S-slylnc0322	-	SL2.50ch02	53282192	53284248	1	114.167	124.243	0.122017	0.513415	-1.29873	-0.0004096
S-slylnc0324	-	SL2.50ch02	54573479	54581910	1	2.75669	4.90143	0.830265	0.60725	-1.23525	-0.0004096
S-slylnc0323	-	SL2.50ch02	54573479	54581910	1	3.27214	6.0577	0.888535	0.593666	-1.34481	-0.0004096
S-slylnc0326	-	SL2.50ch02	54817546	54829251	1	9.30247	2.70406	-1.78249	-4.4323	-1.34443	-0.22528
S-slylnc0330	-	SL2.50ch02	55083632	55121706	1	0.848587	1.1098	0.387161	0.174065	-1.11433	-0.0004096
S-slylnc0329	-	SL2.50ch02	55083632	55121706	1	1.3279	0.431329	-1.62229	-0.662992	-1.18755	-0.057344
S-slylnc0333	-	SL2.50ch02	55152413	55219436	1	0.902478	1.28707	0.512128	0.381863	-1.18714	-0.192512
S-slylnc0332	-	SL2.50ch02	55152413	55219436	1	1.03131	1.64156	0.670593	0.410838	-1.15387	-0.012288
S-slylnc0331	-	SL2.50ch02	55152413	55219436	1	1.6037	1.18719	-0.433852	-0.206165	-1.33495	-0.08192
S-slylnc0334	-	SL2.50ch02	55152413	55219436	1	1.65123	1.80909	0.131722	0.0555655	-1.53208	-0.032768
S-slylnc0337	-	SL2.50ch03	437071	441671	1	1.58595	2.37028	0.57971	0.372848	-1.41515	-0.0004096
S-slylnc0338	-	SL2.50ch03	675980	681679	1	1.04303	0.899908	-0.212925	-0.120177	-0.961448	-0.0004096
S-slylnc0339	-	SL2.50ch03	718411	723513	3	0.358682	0.77341	1.10853	2.4372	-1.23918	-0.0212992
S-slylnc0340	-	SL2.50ch03	1079269	1090408	1	2.38148	0.260656	-3.19164	-1.75343	-1.40931	-0.0004096
S-slylnc0341	-	SL2.50ch03	1842301	1847911	1	1.60903	0.657938	-1.29017	-0.925918	-1.28878	-0.0004096
S-slylnc0342	-	SL2.50ch03	2068286	2072792	2	2.42773	4.17184	0.781076	1.53326	-1.26094	-0.0004096
S-slylnc0343	-	SL2.50ch03	3336916	3345352	2	2.69219	3.76162	0.482573	0.916181	-1.27173	-0.0770048
S-slylnc0344	-	SL2.50ch03	3555619	3563156	1	1.33492	1.49343	0.16188	0.108831	-1.28975	-0.0004096
S-slylnc0346	-	SL2.50ch03	4134730	4148477	1	1.98975	1.71697	-0.212726	-0.258476	-1.09956	-0.012288
S-slylnc0347	-	SL2.50ch03	4219418	4223099	2	7.07321	1.10897	-2.67314	-3.08985	-1.14369	-0.0004096
S-slylnc0348	-	SL2.50ch03	4219418	4223099	1	3.91473	2.04914	-0.933894	-0.55131	-1.1886	-0.0004096
S-slylnc0350	-	SL2.50ch03	4859482	4861235	1	0.462133	1.30663	1.49947	2.77095	-1.2278	-0.0004096
S-slylnc0351	-	SL2.50ch03	5133559	5142709	1	5.21396	3.29953	-0.660118	-0.255616	-1.32088	-0.0004096
S-slylnc0352	-	SL2.50ch03	5133559	5142709	1	2.60492	2.65983	0.0300931	0.0213695	-1.15389	-0.0004096
S-slylnc0353	-	SL2.50ch03	5421717	5459283	1	0.483644	1.23518	1.3527	0.534994	-1.32684	-0.0856064
S-slylnc0355	-	SL2.50ch03	5917030	5918312	1	28.6284	11.7001	-1.29093	-6.02499	-0.81425	-0.0004096
S-slylnc0358	-	SL2.50ch03	6392818	6397341	1	5.34606	2.6688	-1.00228	-0.573625	-1.12919	-0.0004096
S-slylnc0359	-	SL2.50ch03	7188980	7190182	2	15.9955	6.1939	-1.36874	-5.34982	-0.903359	-0.159744
S-slylnc0360	-	SL2.50ch03	7404110	7404802	1	1.17565	1.00299	-0.22915	-0.307932	-1.07975	-0.0004096
S-slylnc0362	-	SL2.50ch03	7859804	7872355	1	0.505276	1.2083	1.25783	0.926031	-1.44511	-0.0004096
S-slylnc0363	-	SL2.50ch03	8294279	8296731	1	7.32138	9.63294	0.395861	1.87468	-1.33934	-0.110592
S-slylnc0365	-	SL2.50ch03	10348540	10353595	1	0.590897	1.55489	1.39583	0.850744	-1.1881	-0.0004096
S-slylnc0366	-	SL2.50ch03	10668390	10669387	1	1.06616	1.56949	0.557876	1.01174	-1.00966	-0.0004096
S-slylnc0370	-	SL2.50ch03	11596240	11609909	1	0.795511	1.81466	1.18974	0.631084	-0.857747	-0.0004096
S-slylnc0369	-	SL2.50ch03	11596240	11609909	1	0.656358	1.71073	1.38205	1.48212	-1.08724	-0.012288
S-slylnc0367	-	SL2.50ch03	11596240	11609909	1	0.481167	2.6373	2.45445	1.1734	-1.32588	-0.0282624
S-slylnc0368	-	SL2.50ch03	11596240	11609909	1	1.15258	0.881876	-0.386226	-0.179791	-1.38876	-0.004096
S-slylnc0371	-	SL2.50ch03	12155613	12155919	1	20.037	20.7912	0.0533056	0.131899	-1.06115	-0.0004096
S-slylnc0372	-	SL2.50ch03	12724714	12724923	1	0	11.5286	inf	#NAME?	-1.21841	-0.045056
S-slylnc0373	-	SL2.50ch03	12805653	12805912	1	6.45844	1.18639	-2.44461	-3.1742	-1.48356	-0.0004096
S-slylnc0374	-	SL2.50ch03	13175945	13188581	1	1.0942	2.57856	1.23668	0.656398	-1.1723	-0.0004096
S-slylnc0376	-	SL2.50ch03	18375211	18375809	2	0.168518	0.79316	2.23471	1.27137	-1.28438	-0.0004096
S-slylnc0378	-	SL2.50ch03	20676806	20683316	1	1.02471	0.282161	-1.86062	-0.79537	-1.35456	-0.0004096
S-slylnc0379	-	SL2.50ch03	21291216	21310571	1	0.424509	1.24595	1.55338	0.759826	-1.40238	-0.0004096
S-slylnc0380	-	SL2.50ch03	21291216	21310571	1	0.595424	1.06129	0.833824	0.656089	-1.17992	-0.04096
S-slylnc0381	-	SL2.50ch03	21754742	21755540	1	0.595687	2.33833	1.97285	2.77736	-1.17178	-0.036864
S-slylnc0382	-	SL2.50ch03	23058360	23060889	2	0.236513	0.719211	1.6045	1.46228	-1.39826	-0.0004096
S-slylnc0383	-	SL2.50ch03	23058360	23060889	1	0	1.74499	inf	#NAME?	-1.23867	-0.0004096
S-slylnc0385	-	SL2.50ch03	23694685	23695320	1	1.61101	1.24555	-0.371185	-0.428989	-1.31305	-0.0004096
S-slylnc0394	-	SL2.50ch03	26076601	26083183	1	1.11583	1.36035	0.285862	0.279904	-1.34689	-0.0004096
S-slylnc0395	-	SL2.50ch03	26734868	26738656	1	1.17781	2.02926	0.784843	2.70458	-1.19101	-0.0708608
S-slylnc0398	-	SL2.50ch03	32468742	32509408	1	1.07951	0.960816	-0.168044	-0.0790347	-1.36893	-0.02048
S-slylnc0401	-	SL2.50ch03	32468742	32509408	1	0.830319	1.15294	0.473581	0.529943	-1.33147	-0.0339968
S-slylnc0400	-	SL2.50ch03	32468742	32509408	1	0.582411	1.04636	0.845275	0.542959	-1.43192	-0.258048
S-slylnc0402	-	SL2.50ch03	32468742	32509408	1	0.845589	1.00564	0.250085	0.230925	-1.32429	-0.016384
S-slylnc0399	-	SL2.50ch03	32468742	32509408	1	0.93135	2.4688	1.40642	0.487101	-1.24059	-0.06144
S-slylnc0403	-	SL2.50ch03	32878983	32879205	1	14.6563	27.3373	0.899345	0.906361	-1.12478	-0.0004096
S-slylnc0405	-	SL2.50ch03	34600891	34601095	1	10.847	0	#NAME?	#NAME?	-1.40511	-0.0004096
S-slylnc0406	-	SL2.50ch03	35184899	35189984	1	31.2891	8.41915	-1.89392	-0.999563	-1.02142	-0.0004096
S-slylnc0410	-	SL2.50ch03	37388526	37388851	1	127.958	117.777	-0.119617	-0.54707	-1.12973	-0.0004096
S-slylnc0415	-	SL2.50ch03	48940229	48972864	1	0.749061	1.21701	0.700189	0.80442	-1.19066	-0.0004096
S-slylnc0414	-	SL2.50ch03	48940229	48972864	1	0.755921	1.27488	0.754058	0.500137	-1.18228	-0.065536
S-slylnc0413	-	SL2.50ch03	48940229	48972864	1	0.572922	1.04524	0.867419	1.01402	-0.950981	-0.06144
S-slylnc0416	-	SL2.50ch03	48982962	48984098	1	6.2488	5.46669	-0.192912	-0.668834	-1.16773	-0.0004096
S-slylnc0421	-	SL2.50ch03	50186071	50229895	1	1.10016	0.458714	-1.26205	-0.352309	-1.32394	-0.0004096
S-slylnc0426	-	SL2.50ch03	51702340	51702975	1	1.15146	1.03219	-0.157761	-0.153108	-1.30657	-0.06144
S-slylnc0428	-	SL2.50ch03	52209157	52211480	2	1.39064	0.137443	-3.33884	-2.42103	-0.612405	-0.008192
S-slylnc0431	-	SL2.50ch03	52688169	52689217	1	0.565233	1.29108	1.19166	1.80291	-1.06838	-0.024576
S-slylnc0433	-	SL2.50ch03	52898169	52898400	1	901.023	730.908	-0.301875	-1.4327	-1.51949	-0.0004096
S-slylnc0434	-	SL2.50ch03	52900222	52900426	1	742.071	837.721	0.174913	0.679676	-1.51767	-0.0004096
S-slylnc0435	-	SL2.50ch03	52902051	52902272	1	54.9519	27.8073	-0.982708	-1.76609	-1.27734	-0.0004096
S-slylnc0436	-	SL2.50ch03	53623522	53623966	1	5.01136	5.92874	0.242524	0.186881	-1.1165	-0.0004096
S-slylnc0437	+	SL2.50ch03	53726016	53726329	1	0.656121	1.78722	1.44568	1.25327	-1.1656	-0.0004096
S-slylnc0438	+	SL2.50ch03	54182982	54183821	1	0.229411	1.2329	2.42605	1.0251	-1.29785	-0.0004096
S-slylnc0439	+	SL2.50ch03	54924441	54924706	1	0.88213	4.84415	2.45718	2.3048	-1.33288	-0.049152
S-slylnc0442	+	SL2.50ch03	58951515	58979178	1	1.04989	0.0914203	-3.52158	-1.14274	-1.45536	-0.0004096
S-slylnc0444	+	SL2.50ch03	61445107	61446076	1	1.23764	0.217956	-2.50548	-2.58402	-1.08267	-0.0356352
S-slylnc0449	+	SL2.50ch03	62129885	62133287	2	1.89361	1.0625	-0.833673	-0.443145	-1.42852	-0.0004096
S-slylnc0450	+	SL2.50ch03	62290452	62290922	1	1.41717	1.39544	-0.0222966	-0.02556	-1.32094	-0.073728
S-slylnc0451	+	SL2.50ch03	62391029	62393200	1	1.75988	0.11599	-3.9234	-2.37775	-1.10149	-0.0004096
S-slylnc0453	+	SL2.50ch03	63027068	63040069	1	3.97469	3.71278	-0.0983408	-0.0415807	-1.36346	-0.0004096
S-slylnc0458	+	SL2.50ch03	64164799	64165723	1	0.742167	1.15066	0.63264	0.718087	-0.904231	-0.0004096
S-slylnc0459	+	SL2.50ch03	64224610	64225201	1	2.20539	3.16025	0.519001	0.922889	-1.52646	-0.036864
S-slylnc0460	+	SL2.50ch03	64438211	64440269	1	1.97624	5.1923	1.39361	4.78488	-1.29712	-0.0004096
S-slylnc0461	+	SL2.50ch03	64440771	64441915	1	0.244508	1.20323	2.29896	2.71783	-1.368	-0.0004096
S-slylnc0462	+	SL2.50ch03	64766203	64767031	1	14.7706	11.7157	-0.33428	-1.31357	-1.1149	-0.0004096
S-slylnc0464	+	SL2.50ch03	65059137	65082466	1	1.24792	0.544113	-1.19755	-0.601894	-1.27079	-0.0036864
S-slylnc0465	+	SL2.50ch03	65164271	65171545	1	2.97999	1.64509	-0.857138	-0.338576	-1.42183	-0.0004096
S-slylnc0468	+	SL2.50ch03	65685854	65686878	1	3.50712	1.90936	-0.877199	-2.13624	-1.31382	-0.0098304
S-slylnc0469	+	SL2.50ch03	66466387	66467265	1	0.227885	1.24088	2.44499	2.35126	-1.08732	-0.0004096
S-slylnc0473	+	SL2.50ch03	67060417	67061217	1	2.28675	3.42805	0.584093	1.30803	-1.23565	-0.0004096
S-slylnc0475	+	SL2.50ch03	67119853	67128598	2	0.397317	0.95863	1.27068	1.31012	-1.21364	-0.094208
S-slylnc0476	+	SL2.50ch03	67119853	67128598	1	1.1308	1.26768	0.164855	0.156527	-1.12299	-0.012288
S-slylnc0474	+	SL2.50ch03	67119853	67128598	1	0.48785	1.29968	1.41365	0.649919	-1.2694	-0.0004096
S-slylnc0477	+	SL2.50ch03	67364289	67392286	1	6.02532	3.50835	-0.780245	-0.305624	-1.38971	-0.0004096
S-slylnc0478	+	SL2.50ch03	67364289	67392286	1	2.79018	4.22513	0.598638	1.43471	-1.3258	-0.0012288
S-slylnc0479	+	SL2.50ch03	67927459	67941640	1	2.14383	2.1006	-0.0293879	-0.0269795	-1.42056	-0.0004096
S-slylnc0481	+	SL2.50ch03	68117948	68118825	1	0.103207	1.55607	3.91429	2.74317	-0.847103	-0.106496
S-slylnc0484	+	SL2.50ch03	68438256	68438630	1	1.48744	0.400485	-1.89301	-1.17957	-1.27806	-0.0253952
S-slylnc0485	+	SL2.50ch03	70010914	70011123	1	1.73727	11.6498	2.74541	2.94786	-1.41205	-0.0004096
S-slylnc0486	+	SL2.50ch03	70245880	70247156	1	0.950954	1.10595	0.217839	0.378841	-0.957726	-0.167936
S-slylnc0487	+	SL2.50ch03	70629896	70631168	1	158.982	166.626	0.0677505	0.318195	-1.18714	-0.176128
S-slylnc0336	+	SL2.50ch03	348685	349156	2	0.690707	1.38173	1.00033	0.767841	-1.16978	-0.0004096
S-slylnc0345	+	SL2.50ch03	3713451	3713772	1	2.32929	0	#NAME?	#NAME?	-1.48398	-0.0004096
S-slylnc0349	+	SL2.50ch03	4359438	4359828	1	2.55646	5.72827	1.16395	1.73812	-1.39666	-0.118784
S-slylnc0354	+	SL2.50ch03	5872941	5877760	1	1.54753	1.95883	0.34002	0.271383	-1.29745	-0.0004096
S-slylnc0356	+	SL2.50ch03	6107777	6108012	1	2.40999	6.31588	1.38996	0.984238	-1.00861	-0.0004096
S-slylnc0357	+	SL2.50ch03	6292755	6296542	3	0.603108	0.820828	0.444663	0.376314	-0.739983	-0.04096
S-slylnc0361	+	SL2.50ch03	7601447	7601708	1	29.3126	40.3546	0.461212	1.0899	-1.39788	-0.0004096
S-slylnc0364	+	SL2.50ch03	10347045	10347269	1	0.854655	9.17639	3.42451	4.02594	-1.17902	-0.0004096
S-slylnc0375	+	SL2.50ch03	18308374	18308594	1	18.5542	45.3404	1.28905	2.05905	-1.12712	-0.0004096
S-slylnc0377	+	SL2.50ch03	19409019	19409229	1	3.12277	15.7878	2.33791	3.03793	-1.43404	-0.0004096
S-slylnc0384	+	SL2.50ch03	23063171	23068702	3	0.201815	0.771123	1.93393	1.28911	-1.32705	-0.0139264
S-slylnc0386	+	SL2.50ch03	23694685	23695320	1	5.50138	3.21484	-0.775048	-1.65413	-1.18161	-0.045056
S-slylnc0391	+	SL2.50ch03	24707496	24762822	1	1.15208	1.24413	0.110891	0.20176	-1.30164	-0.098304
S-slylnc0387	+	SL2.50ch03	24707496	24762822	1	0.260735	1.83785	2.81736	1.14528	-1.22637	-0.0004096
S-slylnc0388	+	SL2.50ch03	24707496	24762822	1	0.727767	1.24378	0.773188	1.16819	-1.27343	-0.024576
S-slylnc0389	+	SL2.50ch03	24707496	24762822	1	0.753298	1.23737	0.715982	0.699535	-1.28708	-0.0004096
S-slylnc0390	+	SL2.50ch03	24707496	24762822	1	0.870835	1.19111	0.45183	0.475982	-1.30936	-0.0004096
S-slylnc0393	+	SL2.50ch03	26013936	26024318	1	1.23161	1.27879	0.0542342	0.125332	-1.14901	-0.028672
S-slylnc0392	+	SL2.50ch03	26013936	26024318	2	1.56277	1.52843	-0.0320564	-0.0470692	-1.10347	-0.0028672
S-slylnc0396	+	SL2.50ch03	27327184	27327385	1	10.1562	52.8942	2.38075	2.45397	-1.15428	-0.0004096
S-slylnc0397	+	SL2.50ch03	27327714	27327973	1	2.44621	10.8888	2.15422	2.06897	-1.22459	-0.0004096
S-slylnc0404	+	SL2.50ch03	34596105	34596335	1	2.38504	2.85903	0.261514	0.491187	-1.29523	-0.0925696
S-slylnc0407	+	SL2.50ch03	35698161	35698415	1	1.79192	3.5701	0.994459	0.711236	-1.09446	-0.0004096
S-slylnc0408	+	SL2.50ch03	36917372	36922162	3	0.542893	0.110402	-2.29791	-1.25954	-1.34117	-0.04096
S-slylnc0409	+	SL2.50ch03	36917372	36922162	2	0.595173	0.513983	-0.211588	-0.422304	-1.218	-0.055296
S-slylnc0411	+	SL2.50ch03	38899205	38913905	1	6.34125	2.64235	-1.26295	-4.23016	-1.02519	-0.0016384
S-slylnc0412	+	SL2.50ch03	38899205	38913905	1	6.72224	3.66832	-0.873823	-3.01457	-1.0341	-0.0565248
S-slylnc0417	+	SL2.50ch03	50067923	50095688	1	3.61568	0.665079	-2.44267	-1.0192	-1.04665	-0.032768
S-slylnc0418	+	SL2.50ch03	50067923	50095688	1	3.24482	0.746479	-2.11996	-0.524163	-1.22103	-0.0004096
S-slylnc0419	+	SL2.50ch03	50067923	50095688	1	4.22818	0.67908	-2.63838	-1.72212	-1.30898	-0.0004096
S-slylnc0420	+	SL2.50ch03	50067923	50095688	1	5.00096	0.972192	-2.36289	-1.25934	-1.2742	-0.0004096
S-slylnc0422	+	SL2.50ch03	50269713	50271292	2	1.15283	0.347453	-1.73029	-1.4633	-1.11832	-0.0536576
S-slylnc0423	+	SL2.50ch03	51042691	51047120	5	0.749851	0.684434	-0.131693	-0.117053	-1.22871	-0.036864
S-slylnc0424	+	SL2.50ch03	51042691	51047120	5	1.03336	1.29101	0.321148	0.371125	-1.314	-0.032768
S-slylnc0425	+	SL2.50ch03	51241678	51241966	1	3.28183	1.53618	-1.09515	-0.916358	-0.983541	-0.0004096
S-slylnc0427	+	SL2.50ch03	51702340	51702975	1	4.80637	5.44809	0.180805	0.396976	-1.37201	-0.0004096
S-slylnc0429	+	SL2.50ch03	52296919	52298935	2	1.18937	1.27057	0.0952815	0.0914681	-0.892069	-0.0004096
S-slylnc0430	+	SL2.50ch03	52462917	52463199	1	0.157295	2.57814	4.03478	2.37725	-1.44828	-0.0004096
S-slylnc0432	+	SL2.50ch03	52775191	52783542	1	5.64532	4.30978	-0.38944	-0.201037	-1.22697	-0.0004096
S-slylnc0440	+	SL2.50ch03	55495513	55497282	1	41.5429	55.5112	0.418176	1.89398	-1.09955	-0.0004096
S-slylnc0441	+	SL2.50ch03	57902146	57913653	2	0.979436	0.830002	-0.238837	-0.422507	-1.13049	-0.059392
S-slylnc0443	+	SL2.50ch03	59709769	59710396	1	1.90374	0.21987	-3.11411	-2.449	-0.857616	-0.14377
S-slylnc0445	+	SL2.50ch03	61454369	61454864	1	1.24314	1.76466	0.505399	0.617133	-1.0272	-0.0004096
S-slylnc0447	+	SL2.50ch03	61997594	62041970	1	1.68412	2.30548	0.453071	0.226906	-1.30153	-0.0004096
S-slylnc0446	+	SL2.50ch03	61997594	62041970	1	1.87752	1.6431	-0.192407	-0.123936	-1.23431	-0.0004096
S-slylnc0448	+	SL2.50ch03	61997594	62041970	1	2.29774	2.43235	0.0821387	0.0756564	-1.11389	-0.0004096
S-slylnc0452	+	SL2.50ch03	62666397	62667446	1	2.59443	1.41157	-0.878123	-1.90212	-1.17597	-0.0139264
S-slylnc0454	+	SL2.50ch03	63094119	63095525	1	12.3053	15.5822	0.340615	1.55749	-1.17587	-0.0004096
S-slylnc0455	+	SL2.50ch03	63332413	63332896	1	0.86184	1.69787	0.978233	1.04743	-0.6849	-0.0598016
S-slylnc0456	+	SL2.50ch03	63811260	63815073	1	0.445742	1.05381	1.24134	1.79733	-0.915581	-0.028672
S-slylnc0457	+	SL2.50ch03	63920284	63921174	1	2.16713	1.40461	-0.625619	-1.20402	-1.07933	-0.13271
S-slylnc0463	+	SL2.50ch03	64858266	64859021	1	1.35643	1.41366	0.0596235	0.0948395	-1.06009	-0.0004096
S-slylnc0467	+	SL2.50ch03	65241318	65247290	1	1.18147	1.72404	0.545208	0.2466	-1.16991	-0.0004096
S-slylnc0466	+	SL2.50ch03	65241318	65247290	1	0.936885	3.47491	1.89103	0.705333	-1.14128	-0.0004096
S-slylnc0470	+	SL2.50ch03	66796663	66799254	1	7.00022	1.96405	-1.83357	-3.75847	-1.09658	-0.04096
S-slylnc0471	+	SL2.50ch03	66991151	67003040	1	1.62493	2.97947	0.874679	0.391337	-1.13496	-0.098304
S-slylnc0472	+	SL2.50ch03	66991151	67003040	1	1.48614	1.72145	0.212055	0.0813075	-1.33189	-0.0004096
S-slylnc0480	+	SL2.50ch03	68006210	68009917	1	1.54496	2.58798	0.744261	0.728183	-1.18705	-0.057344
S-slylnc0482	+	SL2.50ch03	68181169	68181600	1	0.457691	1.25033	1.44986	1.14583	-1.285	-0.02048
S-slylnc0483	+	SL2.50ch03	68183401	68184245	1	0.752595	1.10872	0.558954	0.793644	-1.28314	-0.0004096
S-slylnc0489	+	SL2.50ch04	370523	382905	1	2.61893	0.563622	-2.21618	-0.983433	-1.03053	-0.0004096
S-slylnc0491	+	SL2.50ch04	423107	427311	1	1.30437	1.85061	0.504652	1.01219	-1.16339	-0.0004096
S-slylnc0490	+	SL2.50ch04	423107	427311	2	0.559743	1.52881	1.44958	0.776558	-1.02623	-0.0004096
S-slylnc0492	+	SL2.50ch04	443437	446498	1	13.4242	9.63148	-0.479006	-0.190381	-1.00349	-0.0004096
S-slylnc0493	+	SL2.50ch04	469534	474989	1	1.24571	1.95208	0.648047	0.902982	-1.10926	-0.012288
S-slylnc0494	+	SL2.50ch04	1729774	1730004	1	27.2257	2.55671	-3.41261	-2.7696	-1.30075	-0.0004096
S-slylnc0495	+	SL2.50ch04	1791869	1793597	1	0.94865	1.42948	0.591538	1.35271	-1.27639	-0.0004096
S-slylnc0498	+	SL2.50ch04	2210361	2229012	1	1.52002	1.83454	0.27133	0.086278	-0.987907	-0.0004096
S-slylnc0499	+	SL2.50ch04	2355806	2378751	1	2.44407	1.69606	-0.527099	-0.238994	-1.33756	-0.0004096
S-slylnc0500	+	SL2.50ch04	2588979	2594701	1	4.64521	2.87386	-0.692756	-0.650132	-1.17318	-0.0004096
S-slylnc0501	+	SL2.50ch04	2686805	2687432	1	19.8945	17.5519	-0.180743	-0.707333	-0.924836	-0.0004096
S-slylnc0502	+	SL2.50ch04	2866425	2869252	1	0.813957	2.08627	1.3579	1.00721	-1.15114	-0.0004096
S-slylnc0503	+	SL2.50ch04	2869588	2870079	1	0.437648	2.03268	2.21554	2.02864	-0.734052	-0.0004096
S-slylnc0504	-	SL2.50ch04	2870196	2870410	1	0.558169	13.7722	4.62492	5.11796	-1.06472	-0.0004096
S-slylnc0505	-	SL2.50ch04	2870488	2870939	1	0.235118	2.50072	3.41089	2.4074	-1.21685	-0.0249856
S-slylnc0506	-	SL2.50ch04	3007692	3012779	1	3.54444	4.08923	0.206269	0.104824	-0.965783	-0.0004096
S-slylnc0509	-	SL2.50ch04	3930506	3935642	2	4.33394	3.96211	-0.129411	-0.302114	-0.840096	-0.0045056
S-slylnc0511	-	SL2.50ch04	3930506	3935642	1	1.05689	1.46346	0.469569	0.566277	-0.970753	-0.0004096
S-slylnc0510	-	SL2.50ch04	3930506	3935642	1	0.781148	1.15192	0.560377	0.475949	-1.3748	-0.0004096
S-slylnc0508	-	SL2.50ch04	3930506	3935642	1	0.629446	1.85792	1.56153	1.15644	-1.17651	-0.0004096
S-slylnc0512	-	SL2.50ch04	4308970	4309218	1	4.1238	1.04218	-1.98437	-1.89617	-1.14894	-0.0004096
S-slylnc0513	-	SL2.50ch04	4482042	4482300	1	16.5688	23.1781	0.484298	0.924091	-1.33463	-0.057344
S-slylnc0514	-	SL2.50ch04	4541071	4544451	1	1.0406	1.322	0.345299	0.482548	-1.27424	-0.004096
S-slylnc0516	-	SL2.50ch04	5122952	5130581	1	22.7318	25.0398	0.139513	0.190391	-1.12835	-0.073728
S-slylnc0517	-	SL2.50ch04	5348267	5353537	1	2.00912	2.02229	0.00942981	0.00535535	-1.16274	-0.0004096
S-slylnc0518	-	SL2.50ch04	5536556	5537151	1	1.73427	1.31177	-0.402811	-0.560366	-0.812516	-0.0004096
S-slylnc0521	-	SL2.50ch04	5884638	5888396	1	1.93193	2.40522	0.316125	0.738558	-1.12748	-0.065536
S-slylnc0522	-	SL2.50ch04	6108894	6112263	1	54.2943	123.813	1.18929	5.13539	-1.17324	-0.0339968
S-slylnc0523	-	SL2.50ch04	6143714	6144084	1	5.96778	2.80323	-1.0901	-1.58975	-0.807693	-0.0004096
S-slylnc0524	-	SL2.50ch04	6705865	6710472	1	4.97543	2.34565	-1.08483	-1.04909	-1.02071	-0.0004096
S-slylnc0535	-	SL2.50ch04	9495509	9496157	1	0.432828	1.18749	1.45605	1.50864	-1.37373	-0.0004096
S-slylnc0536	-	SL2.50ch04	9589560	9590025	1	0.737087	1.19111	0.692404	0.638894	-1.13186	-0.0004096
S-slylnc0538	-	SL2.50ch04	11588318	11593301	2	3.06225	3.0594	-0.00134038	-0.00262377	-1.02041	-0.002048
S-slylnc0539	-	SL2.50ch04	11890155	11892315	1	1.2576	1.3883	0.142648	0.379919	-1.07461	-0.107725
S-slylnc0541	-	SL2.50ch04	13320086	13320316	1	22.6611	40.5229	0.838521	1.51277	-1.27523	-0.0004096
S-slylnc0542	-	SL2.50ch04	16255709	16258059	1	1.72994	3.45809	0.999255	3.35889	-1.23159	-0.008192
S-slylnc0558	-	SL2.50ch04	24440840	24447577	2	2.60411	2.46625	-0.0784726	-0.0884828	-1.13269	-0.02048
S-slylnc0559	-	SL2.50ch04	26700529	26700867	1	1.83058	1.82356	-0.00554909	-0.00527078	-1.14176	-0.0135168
S-slylnc0560	-	SL2.50ch04	28285487	28285711	1	9.08286	20.3547	1.16414	0.807337	-1.36213	-0.032768
S-slylnc0561	-	SL2.50ch04	29312580	29322620	2	3.33653	3.1486	-0.0836404	-0.189847	-1.24358	-0.0086016
S-slylnc0562	-	SL2.50ch04	29312580	29322620	1	1.16033	0.775121	-0.58204	-1.78318	-1.10511	-0.06144
S-slylnc0564	-	SL2.50ch04	32083826	32086119	1	1.62968	3.86147	1.24456	3.6558	-1.18086	-0.0004096
S-slylnc0565	-	SL2.50ch04	32083826	32086119	2	0.336662	0.605629	0.847135	0.428408	-1.12867	-0.0004096
S-slylnc0566	-	SL2.50ch04	33261994	33265230	1	0.411741	1.03908	1.3355	3.06684	-1.25588	-0.096256
S-slylnc0569	-	SL2.50ch04	34049665	34052208	2	2.72337	3.91902	0.525103	1.21884	-1.20543	-0.0004096
S-slylnc0570	-	SL2.50ch04	34709936	34710647	1	0.0943928	1.18132	3.64558	2.14469	-1.28443	-0.0004096
S-slylnc0572	-	SL2.50ch04	40726456	40726688	1	5.08073	3.97708	-0.353329	-0.390215	-1.01523	-0.212992
S-slylnc0576	-	SL2.50ch04	43340116	43369729	1	1.20695	1.23115	0.0286438	0.0108021	-1.39032	-0.0004096
S-slylnc0578	-	SL2.50ch04	44723601	44737185	1	1.0394	0.635727	-0.709276	-0.564152	-1.23218	-0.086016
S-slylnc0577	-	SL2.50ch04	44723601	44737185	1	0.570363	1.79349	1.65282	1.184	-1.31788	-0.0004096
S-slylnc0579	-	SL2.50ch04	45789099	45808920	1	0.849965	1.24323	0.548622	0.247276	-1.27798	-0.0004096
S-slylnc0580	-	SL2.50ch04	46218445	46219097	1	7.9502	1.28069	-2.63407	-4.73187	-0.993664	-0.0004096
S-slylnc0582	-	SL2.50ch04	50395021	50413249	1	0.355508	1.5719	2.14455	0.74997	-1.08853	-0.0004096
S-slylnc0583	-	SL2.50ch04	50826637	50871960	1	6.37691	5.26332	-0.276883	-0.0556414	-1.31336	-0.0004096
S-slylnc0584	-	SL2.50ch04	51763208	51768474	1	0.933237	2.76946	1.56929	2.24246	-1.29476	-0.0004096
S-slylnc0585	-	SL2.50ch04	51763208	51768474	1	2.35619	6.3842	1.43805	0.76863	-1.19442	-0.0004096
S-slylnc0589	-	SL2.50ch04	52585820	52596478	1	6.67431	4.26818	-0.644999	-0.172274	-1.08512	-0.0004096
S-slylnc0591	-	SL2.50ch04	53964492	53964998	1	1.56242	1.33581	-0.226073	-0.282858	-0.828213	-0.0987136
S-slylnc0593	-	SL2.50ch04	54463364	54482055	1	1.73571	3.31943	0.935411	0.765361	-1.01638	-0.0004096
S-slylnc0592	-	SL2.50ch04	54463364	54482055	2	0	1.5982	inf	#NAME?	-0.998859	-0.0004096
S-slylnc0595	-	SL2.50ch04	54463364	54482055	1	1.80608	2.20365	0.28703	0.233792	-1.19186	-0.0004096
S-slylnc0596	-	SL2.50ch04	54463364	54482055	2	2.18259	2.54093	0.219311	0.28537	-1.13204	-0.0004096
S-slylnc0594	-	SL2.50ch04	54463364	54482055	1	1.41984	1.75874	0.308818	0.314258	-1.05638	-0.04096
S-slylnc0597	-	SL2.50ch04	54510894	54511498	1	6.18827	10.9827	0.827628	2.38985	-1.27327	-0.049152
S-slylnc0598	-	SL2.50ch04	55116992	55118176	1	2.02721	1.48968	-0.44449	-0.999757	-1.27975	-0.0356352
S-slylnc0599	-	SL2.50ch04	55143708	55143924	1	7.30296	17.9444	1.29698	1.26712	-1.25901	-0.0004096
S-slylnc0604	-	SL2.50ch04	55438015	55453530	1	1.39624	2.07072	0.568586	0.466563	-0.934405	-0.028672
S-slylnc0607	-	SL2.50ch04	55679411	55687501	1	2.41794	1.81564	-0.413296	-0.319521	-1.26233	-0.0004096
S-slylnc0608	-	SL2.50ch04	55679411	55687501	1	1.70501	1.419	-0.264907	-0.327311	-1.29495	-0.0004096
S-slylnc0609	-	SL2.50ch04	55679411	55687501	1	3.30796	2.23084	-0.568356	-0.366342	-1.22526	-0.036864
S-slylnc0614	-	SL2.50ch04	56023630	56024439	1	10.3629	8.75754	-0.242832	-0.85912	-1.07042	-0.090112
S-slylnc0615	-	SL2.50ch04	56027317	56028516	1	3.73522	5.12884	0.457439	1.42139	-1.26684	-0.0004096
S-slylnc0616	-	SL2.50ch04	57805404	57805810	1	0.0623125	1.50124	4.59049	1.71586	-1.28027	-0.0282624
S-slylnc0617	-	SL2.50ch04	58148225	58148482	1	10.2102	24.4557	1.26016	2.10055	-1.1947	-0.0004096
S-slylnc0618	-	SL2.50ch04	58148961	58149235	1	2.09797	2.74029	0.385337	0.30859	-1.3088	-0.0004096
S-slylnc0619	-	SL2.50ch04	58214965	58216655	4	1.67579	3.363	1.00491	1.59142	-1.07946	-0.0004096
S-slylnc0620	-	SL2.50ch04	58246479	58259855	1	0.960571	1.18312	0.300634	0.260592	-1.09247	-0.0004096
S-slylnc0623	-	SL2.50ch04	58694529	58701556	1	3.65634	3.71875	0.0244159	0.0484513	-1.2904	-0.32768
S-slylnc0625	-	SL2.50ch04	59585752	59586530	1	0.605492	1.02367	0.757566	0.938493	-0.988488	-0.049152
S-slylnc0626	-	SL2.50ch04	60553475	60569577	1	0.171693	2.01192	3.55068	1.06319	-0.894453	-0.004096
S-slylnc0627	-	SL2.50ch04	61106905	61107193	1	4.0729	1.39749	-1.54322	-1.23764	-1.20203	-0.0004096
S-slylnc0628	-	SL2.50ch04	61113196	61125601	1	0.922646	3.19156	1.79041	0.924881	-1.45389	-0.0004096
S-slylnc0629	-	SL2.50ch04	61113196	61125601	1	1.52713	1.42762	-0.0972073	-0.0307399	-1.29614	-0.0004096
S-slylnc0630	-	SL2.50ch04	61192345	61197694	1	0.352083	2.99241	3.08732	0.932782	-1.21714	-0.0004096
S-slylnc0631	-	SL2.50ch04	61192345	61197694	1	0.707758	2.80827	1.98835	1.14771	-1.21572	-0.0004096
S-slylnc0632	-	SL2.50ch04	61625641	61628439	3	0.784945	0.271981	-1.52908	-1.59309	-0.930102	-0.139264
S-slylnc0633	-	SL2.50ch04	61829636	61860272	1	0.746059	1.60719	1.10718	0.498664	-1.13337	-0.0004096
S-slylnc0637	-	SL2.50ch04	62685951	62691251	1	2.54223	2.60237	0.0337287	0.0529737	-0.846624	-0.045056
S-slylnc0639	-	SL2.50ch04	63320625	63321852	1	1.06936	0.960907	-0.15428	-0.281669	-1.34449	-0.172032
S-slylnc0640	-	SL2.50ch04	63377509	63383131	1	7.45385	3.38015	-1.1409	-0.549675	-0.91274	-0.0004096
S-slylnc0641	-	SL2.50ch04	63377509	63383131	1	4.87326	3.21636	-0.599457	-0.359875	-1.37176	-0.0004096
S-slylnc0643	-	SL2.50ch04	64156250	64165223	1	1.36673	0.976535	-0.484981	-0.226657	-1.34731	-0.0004096
S-slylnc0645	-	SL2.50ch04	64527491	64532449	1	2.607	2.40011	-0.11929	-0.216194	-1.26093	-0.0004096
S-slylnc0646	+	SL2.50ch04	65180413	65185844	1	2.82456	3.5388	0.325232	0.224221	-0.874404	-0.0004096
S-slylnc0647	+	SL2.50ch04	65455018	65457016	1	26.5243	34.0998	0.362448	1.71858	-0.933004	-0.0004096
S-slylnc0488	+	SL2.50ch04	192432	199962	1	5.96845	5.61846	-0.0871821	-0.0792714	-1.31998	-0.0004096
S-slylnc0496	+	SL2.50ch04	1991286	1991623	1	1.08555	2.41753	1.1551	1.0297	-1.15243	-0.0004096
S-slylnc0497	+	SL2.50ch04	2100071	2100547	1	1.04682	1.09998	0.0714596	0.074125	-1.01238	-0.0004096
S-slylnc0507	+	SL2.50ch04	3787469	3787831	1	1.83311	3.23767	0.820664	0.954116	-1.27742	-0.0004096
S-slylnc0515	+	SL2.50ch04	4788641	4788924	1	5.77115	4.34936	-0.408056	-0.48974	-1.15977	-0.06144
S-slylnc0519	+	SL2.50ch04	5562885	5566602	1	8.82104	0.652306	-3.75733	-1.60357	-0.793532	-0.0004096
S-slylnc0520	+	SL2.50ch04	5566704	5567133	1	8.02955	0.606503	-3.72673	-3.56213	-1.40191	-0.0004096
S-slylnc0526	+	SL2.50ch04	8176718	8178020	1	0.924997	1.01326	0.131478	0.198092	-1.1769	-0.0004096
S-slylnc0525	+	SL2.50ch04	8176718	8178020	2	1.61356	0.844137	-0.934697	-0.867617	-1.2466	-0.0004096
S-slylnc0527	+	SL2.50ch04	8233514	8233910	1	1.47365	1.82966	0.312179	0.332188	-1.05571	-0.0004096
S-slylnc0529	+	SL2.50ch04	8424664	8631498	2	0.29961	0.536961	0.841729	0.452152	-1.05956	-0.028672
S-slylnc0528	+	SL2.50ch04	8424664	8631498	2	0.883596	0.81592	-0.11496	-0.047888	-1.12905	-0.253952
S-slylnc0531	+	SL2.50ch04	8708080	8993219	1	1.99203	2.40369	0.271015	0.215351	-1.3602	-0.0004096
S-slylnc0532	+	SL2.50ch04	8708080	8993219	1	1.47886	1.63728	0.14681	0.153379	-1.19571	-0.0004096
S-slylnc0530	+	SL2.50ch04	8708080	8993219	1	3.43539	5.07871	0.563987	0.762295	-1.33047	-0.0004096
S-slylnc0533	+	SL2.50ch04	8708080	8993219	1	1.11551	1.13782	0.0285683	0.0355865	-1.21926	-0.0802816
S-slylnc0534	+	SL2.50ch04	8994331	8994606	1	3.98242	6.83982	0.780311	0.910948	-1.10978	-0.0004096
S-slylnc0537	+	SL2.50ch04	9604733	9605700	1	0.265203	1.58922	2.58314	3.08589	-1.1233	-0.0004096
S-slylnc0540	+	SL2.50ch04	12020851	12021101	1	3.23469	15.3711	2.24852	2.31019	-1.47053	-0.0004096
S-slylnc0544	+	SL2.50ch04	17603444	17643293	1	1.81431	2.5834	0.509849	0.678402	-1.22786	-0.053248
S-slylnc0543	+	SL2.50ch04	17603444	17643293	1	1.82272	7.35105	2.01185	0.72575	-1.35134	-0.053248
S-slylnc0545	+	SL2.50ch04	18254936	18288080	1	0.61097	2.43888	1.99704	0.498644	-1.10297	-0.0004096
S-slylnc0548	+	SL2.50ch04	18254936	18288080	1	1.04929	1.29353	0.301899	0.107943	-1.17495	-0.0073728
S-slylnc0547	+	SL2.50ch04	18254936	18288080	1	1.09083	1.57672	0.531493	0.212611	-1.31696	-0.147456
S-slylnc0549	+	SL2.50ch04	18254936	18288080	1	1.65464	1.74161	0.0739027	0.0409907	-1.07646	-0.090112
S-slylnc0546	+	SL2.50ch04	18254936	18288080	1	1.08162	1.71499	0.665007	0.406913	-0.854112	-0.0004096
S-slylnc0550	+	SL2.50ch04	18560574	18560837	1	20.1599	32.8854	0.705959	1.0173	-1.16696	-0.0004096
S-slylnc0551	+	SL2.50ch04	18867799	18868603	1	1.16065	0.284676	-2.02753	-2.13667	-1.00647	-0.0004096
S-slylnc0552	+	SL2.50ch04	19836704	19838610	2	0.107912	0.795985	2.88288	1.42505	-0.963691	-0.0004096
S-slylnc0553	+	SL2.50ch04	20337857	20346320	1	3.18349	5.18547	0.703867	0.743884	-1.39115	-0.0004096
S-slylnc0554	+	SL2.50ch04	21350480	21350969	1	1.03765	0	#NAME?	#NAME?	-1.39949	-0.0004096
S-slylnc0555	+	SL2.50ch04	24239751	24240013	1	0.603701	3.23339	2.42114	1.85714	-1.19593	-0.0004096
S-slylnc0556	+	SL2.50ch04	24257460	24257829	1	0.625383	2.15847	1.78719	1.4622	-1.24979	-0.0004096
S-slylnc0557	+	SL2.50ch04	24440840	24447577	1	0.631678	2.77358	2.13449	2.35619	-1.19871	-0.0004096
S-slylnc0563	+	SL2.50ch04	31287023	31287376	1	159.58	286.601	0.844769	1.45064	-1.27263	-0.0004096
S-slylnc0567	+	SL2.50ch04	33411966	33412383	1	3.15935	2.70496	-0.224022	-0.327084	-1.329	-0.053248
S-slylnc0568	+	SL2.50ch04	33600306	33600612	1	16.9397	13.2704	-0.352192	-0.759536	-1.22309	-0.04096
S-slylnc0571	+	SL2.50ch04	35252933	35255696	2	1.35341	3.36574	1.31432	3.1575	-0.981898	-0.057344
S-slylnc0573	+	SL2.50ch04	42115483	42115753	1	0.911937	2.53945	1.47751	2.19546	-1.2299	-0.0004096
S-slylnc0574	+	SL2.50ch04	42541323	42542228	1	0.282531	1.04504	1.88708	1.98978	-0.886029	-0.0004096
S-slylnc0575	+	SL2.50ch04	42767708	42770444	1	0.85881	1.32241	0.622763	0.508301	-1.26404	-0.0004096
S-slylnc0581	+	SL2.50ch04	50066561	50073874	1	4.49827	1.65681	-1.44096	-0.590679	-1.02961	-0.0004096
S-slylnc0586	+	SL2.50ch04	52325657	52326007	1	0.0818017	1.02765	3.65107	1.4729	-0.68326	-0.0004096
S-slylnc0587	+	SL2.50ch04	52422490	52422718	1	3.54462	8.93349	1.33359	1.1094	-1.34471	-0.004096
S-slylnc0588	+	SL2.50ch04	52501428	52503657	2	17.4176	12.7253	-0.452842	-1.22606	-1.28034	-0.0004096
S-slylnc0590	+	SL2.50ch04	53064685	53076864	1	1.10465	2.5677	1.21689	0.779551	-1.24057	-0.0004096
S-slylnc0600	+	SL2.50ch04	55148179	55160238	1	0.435359	2.27238	2.38392	1.1445	-1.32221	-0.0004096
S-slylnc0601	+	SL2.50ch04	55148179	55160238	1	0.941472	1.20541	0.356539	0.351708	-1.13745	-0.0004096
S-slylnc0602	+	SL2.50ch04	55345416	55346329	1	1.23068	2.83553	1.20416	2.37888	-1.11872	-0.0004096
S-slylnc0603	+	SL2.50ch04	55346891	55347196	1	0.881258	3.60666	2.03303	2.0927	-1.20341	-0.0004096
S-slylnc0605	+	SL2.50ch04	55523827	55643358	1	1.51379	1.31522	-0.202868	-0.0857933	-1.33407	-0.0004096
S-slylnc0606	+	SL2.50ch04	55523827	55643358	1	1.86035	3.23575	0.798529	1.05245	-1.19446	-0.0679936
S-slylnc0610	+	SL2.50ch04	55912278	55968507	1	1.07543	0.791963	-0.441411	-0.181897	-1.09583	-0.0004096
S-slylnc0612	+	SL2.50ch04	55912278	55968507	1	1.45868	1.53244	0.0711702	0.0286566	-1.34645	-0.0004096
S-slylnc0613	+	SL2.50ch04	55912278	55968507	1	1.55839	1.63059	0.0653372	0.0260685	-1.45056	-0.0004096
S-slylnc0611	+	SL2.50ch04	55912278	55968507	1	2.40441	1.64893	-0.54415	-0.263242	-0.985631	-0.0004096
S-slylnc0621	+	SL2.50ch04	58389742	58390051	1	14.0059	26.1738	0.902089	2.16632	-0.544487	-0.114688
S-slylnc0622	+	SL2.50ch04	58591177	58591517	1	1.41554	2.21314	0.644748	0.59846	-1.3171	-0.0004096
S-slylnc0624	+	SL2.50ch04	58977946	58982951	1	1.0513	1.30884	0.316114	0.271317	-1.19466	-0.028672
S-slylnc0634	+	SL2.50ch04	62254847	62259702	1	1.34092	0.635953	-1.07623	-0.721197	-1.20051	-0.086016
S-slylnc0635	+	SL2.50ch04	62254847	62259702	1	1.12741	1.10682	-0.0265956	-0.0311503	-1.16962	-0.167117
S-slylnc0636	+	SL2.50ch04	62481468	62481737	1	37.238	45.2944	0.28256	0.755454	-1.26638	-0.0004096
S-slylnc0638	+	SL2.50ch04	63120377	63121163	1	1.10684	0.0459775	-4.58938	-2.39416	-1.05241	-0.114688
S-slylnc0642	+	SL2.50ch04	63593468	63599865	1	1.79283	2.02742	0.177401	0.173543	-1.24849	-0.059392
S-slylnc0644	+	SL2.50ch04	64321651	64328491	1	1.21414	1.84962	0.607285	0.331936	-1.26705	-0.0004096
S-slylnc0648	+	SL2.50ch05	570841	578125	1	6.81807	6.28918	-0.116493	-0.0627636	-1.24839	-0.032768
S-slylnc0649	+	SL2.50ch05	1419909	1420278	1	0.412855	1.91868	2.21641	1.45247	-1.17038	-0.0004096
S-slylnc0652	+	SL2.50ch05	2256482	2263112	1	2.34964	3.3803	0.524709	0.463863	-1.1779	-0.0004096
S-slylnc0651	+	SL2.50ch05	2256482	2263112	1	1.98387	3.02715	0.609639	0.355283	-1.26604	-0.016384
S-slylnc0650	+	SL2.50ch05	2256482	2263112	1	1.25974	4.08784	1.69822	0.539837	-1.3571	-0.0004096
S-slylnc0654	+	SL2.50ch05	2732064	2732414	1	2.53685	5.36354	1.08015	1.42323	-1.04743	-0.0004096
S-slylnc0655	+	SL2.50ch05	2793693	2798606	1	9.10327	6.78121	-0.424841	-0.216925	-1.22746	-0.0004096
S-slylnc0656	+	SL2.50ch05	2793693	2798606	1	5.29456	3.05343	-0.794083	-0.621846	-1.26156	-0.0004096
S-slylnc0657	+	SL2.50ch05	2879796	2885734	1	1.43196	0.756793	-0.920017	-0.711729	-1.25565	-0.04096
S-slylnc0660	+	SL2.50ch05	3747312	3759198	1	3.37783	8.58542	1.34579	2.9514	-1.20966	-0.0004096
S-slylnc0661	+	SL2.50ch05	3808820	3810171	2	0.580403	0.87797	0.597117	0.659553	-1.2434	-0.0004096
S-slylnc0662	+	SL2.50ch05	4426139	4429888	1	1.08078	1.19916	0.149944	0.141083	-1.17606	-0.0004096
S-slylnc0663	+	SL2.50ch05	4676641	4677304	1	10.3325	7.65323	-0.433055	-1.35607	-1.18774	-0.0004096
S-slylnc0664	+	SL2.50ch05	4760951	4761802	2	0.581507	1.19098	1.03428	0.647011	-1.02203	-0.0004096
S-slylnc0670	+	SL2.50ch05	6284489	6285682	1	1.9032	1.55371	-0.29271	-0.664111	-1.15182	-0.0401408
S-slylnc0671	+	SL2.50ch05	6357886	6358137	1	0	3.4188	inf	#NAME?	-0.949796	-0.0004096
S-slylnc0673	+	SL2.50ch05	6873677	6874790	1	26.7141	33.6009	0.330894	1.41079	-1.3758	-0.0004096
S-slylnc0685	+	SL2.50ch05	8210056	8212698	2	0.740023	1.13927	0.622474	0.837386	-1.31333	-0.0004096
S-slylnc0686	+	SL2.50ch05	8210056	8212698	2	0.661544	0.919288	0.474679	0.322542	-1.22895	-0.0004096
S-slylnc0695	+	SL2.50ch05	11713518	11713873	1	9.53054	5.64885	-0.754602	-1.39674	-1.43128	-0.0004096
S-slylnc0696	+	SL2.50ch05	11785168	11785440	1	141.669	132.808	-0.0931795	-0.387076	-1.17742	-0.0229376
S-slylnc0699	+	SL2.50ch05	13094475	13095230	1	1.00908	1.14608	0.183671	0.263209	-0.631153	-0.065536
S-slylnc0700	+	SL2.50ch05	14425491	14426069	1	32.5944	25.2821	-0.366506	-1.49799	-1.22045	-0.0004096
S-slylnc0702	+	SL2.50ch05	19312461	19316870	4	3.91644	2.14589	-0.867969	-0.811992	-1.12	-0.110592
S-slylnc0704	+	SL2.50ch05	19312461	19316870	4	3.68898	4.78793	0.376183	0.42483	-1.0314	-0.0446464
S-slylnc0703	+	SL2.50ch05	19312461	19316870	1	6.18751	0	#NAME?	#NAME?	-1.01774	-0.0004096
S-slylnc0707	+	SL2.50ch05	20682721	20700513	1	1.68284	1.67003	-0.0110256	-0.00718651	-0.742367	-0.12288
S-slylnc0712	+	SL2.50ch05	23497553	23512969	4	1.13348	0.296871	-1.93285	-0.684705	-1.26871	-0.0004096
S-slylnc0713	+	SL2.50ch05	23497553	23512969	5	1.60936	1.0612	-0.600796	-0.493829	-1.27227	-0.0004096
S-slylnc0717	+	SL2.50ch05	23497553	23512969	5	2.9704	3.58141	0.26987	0.332298	-1.24295	-0.0004096
S-slylnc0715	+	SL2.50ch05	23497553	23512969	3	0.94855	1.31103	0.46691	0.628235	-0.435501	-0.0602112
S-slylnc0711	+	SL2.50ch05	23497553	23512969	4	0.485453	1.4815	1.60966	1.54454	-0.430676	-0.0602112
S-slylnc0714	+	SL2.50ch05	23497553	23512969	3	0.992401	0.899776	-0.141357	-0.185704	-1.32115	-0.0602112
S-slylnc0716	+	SL2.50ch05	23497553	23512969	1	1.67405	2.16863	0.37344	0.913853	-1.2026	-0.0004096
S-slylnc0730	+	SL2.50ch05	37528639	37529673	1	1.36195	0.985446	-0.466829	-0.648313	-1.10788	-0.0004096
S-slylnc0736	+	SL2.50ch05	39382606	39389323	2	0.479143	0.901002	0.911072	0.832635	-1.20983	-0.0475136
S-slylnc0734	+	SL2.50ch05	39382606	39389323	3	1.75918	1.58953	-0.146306	-0.142704	-1.11515	-0.0475136
S-slylnc0733	+	SL2.50ch05	39382606	39389323	1	0.655783	2.04947	1.64396	2.11698	-1.26679	-0.237568
S-slylnc0735	+	SL2.50ch05	39382606	39389323	1	0.644543	1.27761	0.9871	1.73344	-1.38628	-0.024576
S-slylnc0737	+	SL2.50ch05	40068136	40068972	1	11.608	9.08809	-0.353073	-0.960513	-1.2987	-0.016384
S-slylnc0743	+	SL2.50ch05	51365110	51367005	1	3.58328	2.59811	-0.463817	-0.975962	-1.24488	-0.016384
S-slylnc0744	+	SL2.50ch05	51407443	51407797	1	0.250504	1.09338	2.12589	1.69023	-1.39654	-0.0004096
S-slylnc0764	-	SL2.50ch05	58136507	58137188	1	31.6808	33.2663	0.0704521	0.299612	-1.4321	-0.0004096
S-slylnc0770	-	SL2.50ch05	59449634	59449885	1	2.50751	0.34256	-2.87183	-2.86142	-1.43419	-0.0004096
S-slylnc0771	-	SL2.50ch05	59747348	59747990	1	0.0378544	1.01707	4.74782	1.34649	-1.00535	-0.0004096
S-slylnc0772	-	SL2.50ch05	60887484	60887808	1	1.72888	0.595592	-1.53744	-0.968447	-1.15844	-0.0004096
S-slylnc0773	-	SL2.50ch05	62186481	62186819	1	71.6621	170.896	1.25383	5.60439	-0.792184	-0.0008192
S-slylnc0774	-	SL2.50ch05	62224771	62224997	1	2.08418	8.74702	2.06931	1.31291	-1.12387	-0.0004096
S-slylnc0780	-	SL2.50ch05	63498193	63507061	1	7.26663	8.56861	0.237775	0.199662	-1.06371	-0.0004096
S-slylnc0782	-	SL2.50ch05	63539617	63539832	1	2555.83	2902.45	0.183481	0.905937	-0.319455	-0.0004096
S-slylnc0784	-	SL2.50ch05	63810423	63813554	1	1.48832	3.87856	1.38184	1.63533	-1.37806	-0.0004096
S-slylnc0785	-	SL2.50ch05	63868549	63881712	1	5.77567	2.65692	-1.12023	-0.452459	-1.36844	-0.073728
S-slylnc0792	-	SL2.50ch05	64136510	64142193	1	2.57289	1.24094	-1.05195	-0.677449	-1.09065	-0.0004096
S-slylnc0793	-	SL2.50ch05	64265020	64274349	1	0.826557	2.8032	1.76189	0.918581	-1.47512	-0.0004096
S-slylnc0794	-	SL2.50ch05	64457462	64464920	1	2.60886	5.92274	1.18285	0.810198	-1.46646	-0.0004096
S-slylnc0798	-	SL2.50ch05	65193145	65193714	2	1.70838	2.06641	0.274496	0.353554	-1.04737	-0.0004096
S-slylnc0653	-	SL2.50ch05	2352355	2358719	1	2.21599	1.36302	-0.70114	-0.595157	-1.21237	-0.0004096
S-slylnc0658	-	SL2.50ch05	3035766	3041316	1	2.78324	1.83474	-0.60119	-0.313981	-1.30157	-0.0004096
S-slylnc0659	-	SL2.50ch05	3177577	3181029	1	1.04994	0.147719	-2.82938	-1.19567	-1.37545	-0.0004096
S-slylnc0665	-	SL2.50ch05	4811029	4812445	1	1.62507	2.3311	0.520508	1.33122	-1.36399	-0.0004096
S-slylnc0666	-	SL2.50ch05	5785088	5790529	1	1.24771	1.06968	-0.222094	-0.25328	-0.864491	-0.0073728
S-slylnc0668	-	SL2.50ch05	5833884	5842756	1	0.691028	1.37665	0.994341	0.39502	-1.3992	-0.0004096
S-slylnc0667	-	SL2.50ch05	5833884	5842756	1	0.367395	5.60924	3.9324	1.31592	-1.39054	-0.0004096
S-slylnc0669	-	SL2.50ch05	5833884	5842756	1	1.06303	1.3628	0.358396	0.452837	-1.29742	-0.0004096
S-slylnc0672	-	SL2.50ch05	6396003	6396636	1	0.991996	1.08807	0.133365	0.166024	-1.39351	-0.0004096
S-slylnc0674	-	SL2.50ch05	7115436	7118218	1	3.98662	4.35759	0.128364	0.544263	-1.32737	-0.0131072
S-slylnc0675	-	SL2.50ch05	7831937	7871647	1	5.10172	2.11821	-1.26814	-0.788968	-0.982951	-0.0004096
S-slylnc0676	-	SL2.50ch05	7831937	7871647	1	1.74636	1.2121	-0.526847	-0.390442	-1.26947	-0.109773
S-slylnc0680	-	SL2.50ch05	7831937	7871647	1	1.42445	1.48906	0.0639994	0.089193	-1.44079	-0.0405504
S-slylnc0677	-	SL2.50ch05	7831937	7871647	1	2.34449	1.64112	-0.514593	-0.218492	-1.4179	-0.0004096
S-slylnc0678	-	SL2.50ch05	7831937	7871647	1	1.80292	1.60689	-0.166062	-0.294882	-1.1002	-0.155648
S-slylnc0679	-	SL2.50ch05	7831937	7871647	1	1.52484	2.08074	0.448433	0.349522	-1.26446	-0.0004096
S-slylnc0683	-	SL2.50ch05	7948036	7956905	2	13.7278	20.0797	0.548638	2.06186	-1.11646	-0.057344
S-slylnc0681	-	SL2.50ch05	7948036	7956905	1	2.49988	1.71327	-0.545106	-0.434269	-1.08766	-0.0004096
S-slylnc0682	-	SL2.50ch05	7948036	7956905	1	3.65549	2.82736	-0.370611	-0.361073	-1.41678	-0.0004096
S-slylnc0684	-	SL2.50ch05	7948036	7956905	1	3.00186	3.23126	0.106238	0.127654	-1.41531	-0.0004096
S-slylnc0687	-	SL2.50ch05	9154818	9156628	2	0.175417	1.44092	3.03813	1.25911	-0.858887	-0.053248
S-slylnc0688	-	SL2.50ch05	9154818	9156628	1	0.305657	1.4081	2.20377	2.44002	-0.897293	-0.053248
S-slylnc0689	-	SL2.50ch05	9428628	9429139	1	0.0694875	1.47272	4.40559	2.34221	-1.1364	-0.0004096
S-slylnc0690	-	SL2.50ch05	9433475	9443261	1	0.432456	1.44931	1.74475	6.39389	-1.3175	-0.139264
S-slylnc0691	-	SL2.50ch05	10520426	10521931	1	0.527838	1.27819	1.27594	2.27285	-1.39335	-0.0004096
S-slylnc0692	-	SL2.50ch05	10685445	10687822	2	0.304576	0.884079	1.53737	1.37851	-1.37825	-0.0724992
S-slylnc0693	-	SL2.50ch05	10685445	10687822	1	2.19341	2.87062	0.388187	1.10071	-1.24614	-0.0724992
S-slylnc0694	-	SL2.50ch05	11257465	11258126	1	1.20385	1.30973	0.121614	0.171828	-1.31009	-0.077824
S-slylnc0697	-	SL2.50ch05	11819507	11842951	1	1.73022	1.32349	-0.38661	-0.333317	-0.936806	-0.032768
S-slylnc0698	-	SL2.50ch05	11819507	11842951	1	1.13259	0.87923	-0.36531	-0.266372	-1.06639	-0.0004096
S-slylnc0701	-	SL2.50ch05	18251953	18252441	1	1.26037	1.08676	-0.213814	-0.23477	-1.33198	-0.0004096
S-slylnc0705	-	SL2.50ch05	19937542	19939375	1	2.37259	0.740936	-1.67904	-3.92075	-1.18628	-0.0004096
S-slylnc0706	-	SL2.50ch05	20115245	20150384	1	12.3304	10.1252	-0.284273	-0.389643	-1.26141	-0.0004096
S-slylnc0708	-	SL2.50ch05	20704878	20713230	1	1.29126	2.10816	0.707203	1.3772	-1.27572	-0.032768
S-slylnc0709	-	SL2.50ch05	22819540	22832963	1	1.07227	0.956839	-0.164316	-0.0618913	-1.26793	-0.0618496
S-slylnc0710	-	SL2.50ch05	22819540	22832963	1	1.84461	1.04573	-0.818803	-0.364299	-1.46208	-0.0004096
S-slylnc0718	-	SL2.50ch05	24379651	24382815	3	0.535762	0.519515	-0.0444269	-0.0410298	-1.28707	-0.0004096
S-slylnc0719	-	SL2.50ch05	25529086	25531856	1	1.7526	3.38066	0.947811	3.38689	-1.33755	-0.119603
S-slylnc0720	-	SL2.50ch05	27991043	28090806	2	0.464821	0.943279	1.02101	0.54671	-1.19331	-0.0045056
S-slylnc0721	-	SL2.50ch05	28877988	28880632	2	0.427224	1.39294	1.70506	1.94875	-1.03129	-0.1024
S-slylnc0722	-	SL2.50ch05	30153050	30153452	1	0.484649	1.18438	1.28912	0.933919	-1.4894	-0.036864
S-slylnc0724	-	SL2.50ch05	30166131	30180998	1	2.93016	11.8135	2.01139	5.03042	-1.314	-0.0937984
S-slylnc0723	-	SL2.50ch05	30166131	30180998	1	2.74825	15.5953	2.50453	1.02572	-0.881004	-0.0004096
S-slylnc0725	-	SL2.50ch05	30205421	30208475	1	4.93723	13.0362	1.40074	3.4537	-1.31077	-0.0004096
S-slylnc0726	-	SL2.50ch05	31776580	31776831	1	40.9471	52.6493	0.362656	0.852286	-1.39138	-0.0004096
S-slylnc0727	-	SL2.50ch05	36735408	36767607	1	0.61255	2.37544	1.9553	0.850412	-1.33839	-0.0651264
S-slylnc0729	-	SL2.50ch05	36735408	36767607	1	3.1292	2.48259	-0.333949	-0.194919	-1.10606	-0.0004096
S-slylnc0728	-	SL2.50ch05	36735408	36767607	1	0.835324	1.66752	0.997295	0.986714	-1.30182	-0.0004096
S-slylnc0731	-	SL2.50ch05	38722708	38730490	2	0.663899	1.06825	0.68622	0.365873	-1.37264	-0.0004096
S-slylnc0732	-	SL2.50ch05	38731833	38732117	1	3.05823	4.70941	0.622851	0.644619	-1.24551	-0.0004096
S-slylnc0738	-	SL2.50ch05	40347775	40348407	1	1.12442	0.68427	-0.716549	-0.817489	-0.883296	-0.155648
S-slylnc0739	-	SL2.50ch05	45119453	45119916	1	1.58249	0.36584	-2.11291	-1.61008	-1.3542	-0.0004096
S-slylnc0740	-	SL2.50ch05	49587332	49587753	1	0.742922	1.03096	0.472712	0.434555	-1.29741	-0.0004096
S-slylnc0741	-	SL2.50ch05	51355967	51356952	1	4.32482	0.44002	-3.297	-1.82185	-0.559106	-0.0004096
S-slylnc0742	-	SL2.50ch05	51365110	51367005	1	0.430626	1.03113	1.25973	1.8224	-1.0196	-0.077824
S-slylnc0745	-	SL2.50ch05	54443828	54444278	1	0.732459	1.04194	0.508451	0.454165	-1.33418	-0.0004096
S-slylnc0746	-	SL2.50ch05	54535881	54556854	1	0.494273	1.62037	1.71294	0.732994	-1.34954	-0.1024
S-slylnc0748	+	SL2.50ch05	54535881	54556854	1	0.794776	1.05453	0.407983	0.548223	-1.24095	-0.0442368
S-slylnc0747	+	SL2.50ch05	54535881	54556854	1	0.808816	1.22475	0.5986	0.39944	-1.06021	-0.024576
S-slylnc0749	+	SL2.50ch05	54624928	54644166	2	0.499157	0.876148	0.811682	1.3509	-1.15613	-0.036864
S-slylnc0751	+	SL2.50ch05	54624928	54644166	1	1.39549	1.89996	0.445195	0.354297	-1.28725	-0.07168
S-slylnc0752	+	SL2.50ch05	54624928	54644166	1	1.56178	1.68498	0.109539	0.22005	-1.20524	-0.0032768
S-slylnc0750	+	SL2.50ch05	54624928	54644166	1	1.53496	2.41361	0.652985	1.47894	-1.29931	-0.02048
S-slylnc0753	+	SL2.50ch05	54795391	54798030	1	5.63281	9.71973	0.787063	3.08962	-1.32448	-0.114688
S-slylnc0754	+	SL2.50ch05	54795391	54798030	2	1.78342	2.60861	0.548633	0.4117	-1.26188	-0.114688
S-slylnc0755	+	SL2.50ch05	56275802	56305527	1	1.43351	0.974069	-0.557459	-0.250729	-1.07932	-0.014336
S-slylnc0756	+	SL2.50ch05	56275802	56305527	1	1.08899	0.659876	-0.722727	-0.47468	-1.40779	-0.0004096
S-slylnc0757	+	SL2.50ch05	56559867	56566238	1	0.759302	1.15978	0.611106	0.278191	-1.29685	-0.0004096
S-slylnc0758	+	SL2.50ch05	56834468	56834844	1	1.04463	0.451585	-1.20992	-0.982206	-1.0981	-0.0004096
S-slylnc0759	+	SL2.50ch05	56839752	56840272	1	9.70713	4.41805	-1.13563	-2.69125	-0.959537	-0.0618496
S-slylnc0760	+	SL2.50ch05	57063359	57080651	1	1.06195	1.387	0.385257	0.457936	-1.01501	-0.045056
S-slylnc0761	+	SL2.50ch05	57080785	57081124	1	1.00786	2.39483	1.24863	1.07097	-1.04688	-0.0004096
S-slylnc0762	+	SL2.50ch05	57180147	57197961	1	1.1621	1.29766	0.159176	0.0756596	-0.887845	-0.0004096
S-slylnc0763	+	SL2.50ch05	57770458	57818478	1	1.37254	1.29847	-0.0800336	-0.145387	-1.20536	-0.100762
S-slylnc0765	+	SL2.50ch05	58388710	58389147	1	0.255291	1.06011	2.054	1.17096	-1.3869	-0.0004096
S-slylnc0768	+	SL2.50ch05	59107860	59132412	1	1.86833	2.07571	0.151854	0.104326	-0.907938	-0.770048
S-slylnc0767	+	SL2.50ch05	59107860	59132412	1	2.11562	2.57089	0.28119	0.229873	-1.20298	-0.0004096
S-slylnc0769	+	SL2.50ch05	59107860	59132412	1	3.52932	3.53642	0.0028974	0.00517894	-1.14782	-0.0004096
S-slylnc0766	+	SL2.50ch05	59107860	59132412	1	2.81959	1.85448	-0.604468	-0.303516	-1.34608	-0.0004096
S-slylnc0775	+	SL2.50ch05	62915535	62921805	1	5.87698	4.56954	-0.363026	-0.216101	-1.07186	-0.0004096
S-slylnc0776	+	SL2.50ch05	62915535	62921805	1	2.43582	2.86886	0.236069	0.166368	-1.1684	-0.0004096
S-slylnc0777	+	SL2.50ch05	63022848	63023319	1	0.39019	1.76028	2.17355	1.83192	-0.949677	-0.004096
S-slylnc0778	+	SL2.50ch05	63024769	63025825	1	1.0642	2.07449	0.962989	1.88757	-1.12445	-0.0004096
S-slylnc0779	+	SL2.50ch05	63357940	63364107	1	5.69685	5.03871	-0.177108	-0.321642	-1.09475	-0.0004096
S-slylnc0781	+	SL2.50ch05	63539617	63539832	1	295.956	246.302	-0.264956	-0.364974	-1.04053	-0.0520192
S-slylnc0783	+	SL2.50ch05	63554318	63555082	1	0.83745	1.16206	0.472606	0.649829	-1.19252	-0.0827392
S-slylnc0786	+	SL2.50ch05	64110893	64120793	1	9.65173	1.98773	-2.27967	-1.31421	-1.23099	-0.0004096
S-slylnc0787	+	SL2.50ch05	64110893	64120793	1	8.69473	1.48375	-2.5509	-1.67765	-1.39571	-0.008192
S-slylnc0788	+	SL2.50ch05	64110893	64120793	1	9.34729	1.4955	-2.64392	-2.91	-0.975167	-0.0524288
S-slylnc0789	+	SL2.50ch05	64110893	64120793	1	9.88827	1.45049	-2.76918	-3.11284	-1.334	-0.10199
S-slylnc0790	+	SL2.50ch05	64110893	64120793	1	10.7964	2.60503	-2.05118	-1.15074	-1.19253	-0.0073728
S-slylnc0791	+	SL2.50ch05	64110893	64120793	1	9.49368	1.46816	-2.69296	-2.71214	-1.28148	-0.0004096
S-slylnc0795	+	SL2.50ch05	64551516	64551736	1	91.6549	68.7377	-0.415111	-0.923064	-1.48511	-0.0004096
S-slylnc0796	+	SL2.50ch05	64808202	64808414	1	17.8973	23.4465	0.389634	0.509689	-1.27302	-0.0004096
S-slylnc0797	+	SL2.50ch05	64982734	64985790	1	0.720896	1.1001	0.609767	0.290559	-1.3665	-0.0004096
S-slylnc0799	+	SL2.50ch05	65384149	65391040	1	2.4316	1.19896	-1.02012	-0.468082	-1.31764	-0.0004096
S-slylnc0800	+	SL2.50ch05	65435117	65435602	1	1.21013	2.02288	0.741252	0.92174	-1.00702	-0.0004096
S-slylnc0801	+	SL2.50ch05	65435726	65436819	1	0.666183	1.50188	1.17278	1.94388	-1.25527	-0.045056
S-slylnc0802	+	SL2.50ch05	65718956	65727349	1	1.2979	0.102973	-3.65583	-2.16255	-1.33169	-0.0004096
S-slylnc0813	+	SL2.50ch06	632685	638543	1	2.64653	2.06652	-0.356902	-0.186676	-1.26063	-0.0004096
S-slylnc0818	+	SL2.50ch06	1376798	1378024	1	1.22835	1.08454	-0.17965	-0.271048	-1.00785	-0.110592
S-slylnc0819	+	SL2.50ch06	1445221	1449017	1	1.23287	7.68155	2.63937	1.53073	-1.31328	-0.0004096
S-slylnc0820	+	SL2.50ch06	1494626	1495200	1	65.2464	60.2979	-0.11379	-0.477103	-1.09866	-0.0004096
S-slylnc0821	+	SL2.50ch06	2079464	2088344	1	1.99823	7.72895	1.95155	0.937254	-1.04498	-0.0004096
S-slylnc0823	+	SL2.50ch06	2382311	2382638	1	1.27735	2.99702	1.23037	1.12919	-1.07897	-0.0004096
S-slylnc0825	+	SL2.50ch06	2603376	2608077	1	4.11967	6.50987	0.660099	0.753689	-1.06946	-0.0004096
S-slylnc0824	+	SL2.50ch06	2603376	2608077	1	2.13565	1.68335	-0.343342	-0.287584	-1.21193	-0.038912
S-slylnc0842	+	SL2.50ch06	5815679	5818404	1	0.601742	1.15625	0.942232	1.27133	-1.2565	-0.0045056
S-slylnc0843	+	SL2.50ch06	6389752	6390032	1	13.4429	7.42669	-0.856056	-1.13081	-1.06339	-0.0004096
S-slylnc0850	+	SL2.50ch06	16361176	16361508	1	4.30774	11.833	1.45782	2.41871	-0.934877	-0.073728
S-slylnc0855	+	SL2.50ch06	20515180	20515387	1	1115.44	1478.97	0.406978	2.06895	-1.08243	-0.0004096
S-slylnc0856	+	SL2.50ch06	21341018	21341324	1	1319.1	1176.14	-0.165499	-0.805016	-1.37454	-0.0004096
S-slylnc0857	+	SL2.50ch06	23319701	23319905	1	12.0642	22.8682	0.922618	1.19639	-1.38295	-0.0004096
S-slylnc0858	+	SL2.50ch06	24018731	24021762	1	3.21129	0.398957	-3.00885	-1.57	-1.43144	-0.0004096
S-slylnc0860	+	SL2.50ch06	24536259	24536486	1	36.1863	41.7237	0.205422	0.197908	-1.16383	-0.0004096
S-slylnc0863	+	SL2.50ch06	25913019	25913292	1	2.35379	3.75297	0.673046	0.585289	-1.33074	-0.120832
S-slylnc0868	+	SL2.50ch06	26246435	26254035	2	0.974858	0.670853	-0.539196	-0.436726	-1.24766	-0.0053248
S-slylnc0869	+	SL2.50ch06	27843453	27851309	1	2.41405	3.07172	0.34759	0.701075	-1.05168	-0.0180224
S-slylnc0870	+	SL2.50ch06	30272280	30272683	1	1.06434	1.47006	0.46591	0.450878	-1.20502	-0.034816
S-slylnc0871	+	SL2.50ch06	30422444	30460254	1	1.12035	2.07096	0.886345	0.417449	-1.28549	-0.0004096
S-slylnc0872	+	SL2.50ch06	30422444	30460254	1	1.33236	0.802233	-0.731891	-0.36791	-1.18981	-0.169574
S-slylnc0875	+	SL2.50ch06	31422093	31429299	1	4.62878	0.953967	-2.27862	-2.08813	-1.07431	-0.0004096
S-slylnc0876	+	SL2.50ch06	31805221	31805797	1	3.12655	5.0693	0.697217	1.45438	-1.50843	-0.0004096
S-slylnc0877	+	SL2.50ch06	33946603	33948042	1	1.79768	3.81504	1.08556	3.00276	-1.26831	-0.0106496
S-slylnc0878	+	SL2.50ch06	34003750	34004349	1	1.39585	0.850871	-0.714134	-0.872834	-1.36889	-0.0004096
S-slylnc0879	+	SL2.50ch06	34509207	34509734	1	1.18381	3.04041	1.36083	1.87568	-1.12018	-0.0004096
S-slylnc0881	+	SL2.50ch06	35110355	35159380	1	0.710845	1.72255	1.27694	1.49304	-1.24698	-0.0004096
S-slylnc0882	+	SL2.50ch06	35275076	35288272	1	0.472472	1.66143	1.81413	0.941851	-1.09862	-0.0004096
S-slylnc0885	+	SL2.50ch06	35437383	35456874	1	4.2281	0.676225	-2.64443	-1.08884	-1.30217	-0.602112
S-slylnc0886	+	SL2.50ch06	35658532	35666217	1	1.8231	0.151543	-3.58859	-1.39045	-1.26212	-0.0004096
S-slylnc0888	+	SL2.50ch06	35869517	35869912	1	46.0944	18.6346	-1.3066	-4.02996	-1.43566	-0.0004096
S-slylnc0889	+	SL2.50ch06	35987316	35988656	1	0.815317	2.02253	1.31073	2.67903	-1.13308	-0.0004096
S-slylnc0890	+	SL2.50ch06	35989002	35989875	1	1.18838	1.02179	-0.217886	-0.342303	-1.2476	-0.0004096
S-slylnc0891	+	SL2.50ch06	35997824	35998677	1	0.662436	1.55002	1.22643	1.7633	-1.30087	-0.0004096
S-slylnc0893	+	SL2.50ch06	36263408	36265959	1	0.492582	1.09116	1.14742	0.550986	-1.38845	-0.0004096
S-slylnc0895	+	SL2.50ch06	36892885	36900572	1	1.80548	2.30584	0.352909	0.266051	-1.33852	-0.073728
S-slylnc0898	+	SL2.50ch06	37205703	37217202	1	1.94513	2.18544	0.168059	0.0903946	-1.03006	-0.610304
S-slylnc0904	+	SL2.50ch06	37705288	37720210	1	4.64919	4.75957	0.0338518	0.0274593	-1.32229	-0.0004096
S-slylnc0905	+	SL2.50ch06	38477420	38478460	1	1.40875	1.39812	-0.010927	-0.0208039	-1.3802	-0.0004096
S-slylnc0908	+	SL2.50ch06	39480448	39480671	1	2193.89	2354.91	0.102181	0.508409	-1.47227	-0.0004096
S-slylnc0913	+	SL2.50ch06	40700608	40709638	1	2.95035	2.92423	-0.0128295	-0.00890146	-1.22819	-0.0004096
S-slylnc0914	+	SL2.50ch06	40767316	40794621	1	2.67182	2.58542	-0.0474244	-0.0545414	-1.25832	-0.024576
S-slylnc0915	+	SL2.50ch06	41299267	41304432	1	1.39823	1.92834	0.463765	0.158322	-1.18609	-0.0004096
S-slylnc0921	+	SL2.50ch06	42535732	42537915	2	0.572432	0.972052	0.763928	1.23721	-1.1892	-0.073728
S-slylnc0922	+	SL2.50ch06	42593646	42595983	1	3.08498	2.45335	-0.330507	-0.443585	-0.853373	-0.08192
S-slylnc0923	-	SL2.50ch06	43268156	43284219	1	1.20846	2.40229	0.991245	0.610374	-1.35522	-0.0004096
S-slylnc0924	-	SL2.50ch06	43327959	43332043	1	3.32861	2.44042	-0.447794	-0.418788	-1.07447	-0.0004096
S-slylnc0926	-	SL2.50ch06	44084168	44085268	1	288.243	131.293	-1.13449	-5.16926	-1.25685	-0.0004096
S-slylnc0933	-	SL2.50ch06	44689204	44694170	1	1295.94	1239.02	-0.0647991	-0.146018	-1.22563	-0.0004096
S-slylnc0934	-	SL2.50ch06	44689204	44694170	1	40.2294	41.0127	0.0278231	0.014244	-1.30692	-0.0004096
S-slylnc0935	-	SL2.50ch06	45104771	45110030	1	1.06915	1.11075	0.0550729	0.0439161	-1.25139	-0.0004096
S-slylnc0936	-	SL2.50ch06	45386510	45388341	1	0.280978	1.54604	2.46005	4.00075	-1.30631	-0.008192
S-slylnc0937	-	SL2.50ch06	45401404	45406912	1	5.82376	3.95417	-0.558576	-0.286424	-1.23556	-0.0004096
S-slylnc0938	-	SL2.50ch06	45401404	45406912	1	3.67728	3.57647	-0.0401046	-0.0141087	-1.2643	-0.0004096
S-slylnc0939	-	SL2.50ch06	45825576	45825968	1	1.29303	2.23645	0.790448	0.840937	-1.36293	-0.0004096
S-slylnc0941	-	SL2.50ch06	46061935	46062249	1	0.188981	1.45123	2.94096	2.00416	-1.29817	-0.0004096
S-slylnc0943	-	SL2.50ch06	46528683	46529899	1	0.336219	1.11316	1.72719	2.36009	-1.16949	-0.0004096
S-slylnc0944	-	SL2.50ch06	46737449	46738903	1	0.390845	1.85683	2.24818	3.69853	-1.25565	-0.0004096
S-slylnc0946	-	SL2.50ch06	46978361	46989377	1	3.9607	4.86207	0.295817	0.138336	-1.13582	-0.0004096
S-slylnc0945	-	SL2.50ch06	46978361	46989377	1	3.01172	4.45929	0.566224	0.551206	-1.19272	-0.0004096
S-slylnc0949	-	SL2.50ch06	47551056	47564938	1	1.71398	0.924432	-0.890712	-0.313424	-1.11179	-0.0004096
S-slylnc0950	-	SL2.50ch06	47568146	47574898	1	2.02966	0.96902	-1.06664	-0.521102	-1.24484	-0.0004096
S-slylnc0955	-	SL2.50ch06	48531122	48538133	1	2.65289	3.82727	0.528751	0.544	-1.14168	-0.0004096
S-slylnc0956	-	SL2.50ch06	48819894	48821225	2	3.70084	0.798818	-2.21191	-2.17603	-1.17091	-0.0253952
S-slylnc0957	-	SL2.50ch06	49698916	49699163	1	1.47823	9.95695	2.75184	3.08807	-1.42095	-0.0700416
S-slylnc0803	-	SL2.50ch06	219982	232724	3	4.97631	4.408	-0.174953	-0.337571	-0.910638	-0.086016
S-slylnc0805	-	SL2.50ch06	219982	232724	3	1.61672	1.96581	0.282051	0.54433	-0.977609	-0.086016
S-slylnc0804	-	SL2.50ch06	219982	232724	2	1.68226	2.14751	0.352268	0.54957	-1.10017	-0.0004096
S-slylnc0809	-	SL2.50ch06	442280	452572	1	1.60999	2.45192	0.606863	0.997522	-1.3796	-0.0004096
S-slylnc0812	-	SL2.50ch06	442280	452572	3	3.70796	4.58443	0.306118	0.478334	-1.33341	-0.0004096
S-slylnc0806	-	SL2.50ch06	442280	452572	2	4.09311	3.25766	-0.329358	-0.429378	-1.32954	-0.016384
S-slylnc0811	-	SL2.50ch06	442280	452572	1	0.893525	1.15484	0.37011	0.368866	-1.16855	-0.0004096
S-slylnc0808	-	SL2.50ch06	442280	452572	2	1.34945	2.09474	0.634397	0.929876	-1.17129	-0.0004096
S-slylnc0810	-	SL2.50ch06	442280	452572	1	2.07369	2.82403	0.445555	0.724431	-1.32636	-0.0004096
S-slylnc0807	-	SL2.50ch06	442280	452572	1	4.31335	6.90215	0.678238	0.937451	-1.29861	-0.0004096
S-slylnc0814	-	SL2.50ch06	683687	683981	1	73.1905	37.7894	-0.953674	-3.1191	-1.02149	-0.053248
S-slylnc0815	-	SL2.50ch06	689158	689582	1	3928.44	3134.13	-0.325889	-1.00335	-1.12739	-0.0004096
S-slylnc0816	-	SL2.50ch06	701736	710504	1	1.32351	1.46512	0.146651	0.0833809	-1.25353	-0.180224
S-slylnc0817	-	SL2.50ch06	871164	877809	1	0.611604	1.70753	1.48124	1.79855	-1.33353	-0.344064
S-slylnc0822	-	SL2.50ch06	2378415	2378649	1	13.4868	16.8311	0.319582	0.453105	-1.08146	-0.0004096
S-slylnc0826	-	SL2.50ch06	2939322	2941365	1	0.830403	1.96033	1.23921	3.08632	-1.28504	-0.196608
S-slylnc0827	-	SL2.50ch06	3584080	3587757	1	3.0369	2.7362	-0.150425	-0.0451137	-1.25989	-0.0004096
S-slylnc0828	-	SL2.50ch06	4223695	4234668	1	2.13865	0.420258	-2.34735	-1.39744	-1.03279	-0.0004096
S-slylnc0829	-	SL2.50ch06	4551861	4552692	2	0.506659	0.422032	-0.263662	-0.24864	-1.02684	-0.0004096
S-slylnc0832	-	SL2.50ch06	4553433	4558232	4	2.01626	2.03833	0.0157034	0.0202857	-1.052	-0.0135168
S-slylnc0831	-	SL2.50ch06	4553433	4558232	3	4.1139	5.7248	0.476718	1.62835	-1.08455	-0.0135168
S-slylnc0830	-	SL2.50ch06	4553433	4558232	2	1.31984	2.70154	1.03342	2.12533	-1.194	-0.014336
S-slylnc0834	-	SL2.50ch06	4887485	4895459	1	0.674189	1.06525	0.659963	0.50141	-1.29442	-0.0004096
S-slylnc0833	-	SL2.50ch06	4887485	4895459	1	1.253	0.767062	-0.707974	-0.625603	-0.912695	-0.18432
S-slylnc0836	-	SL2.50ch06	5384372	5435414	1	2.10291	0.6031	-1.80192	-0.37781	-1.15937	-0.0004096
S-slylnc0838	-	SL2.50ch06	5384372	5435414	1	1.57604	2.4321	0.625895	0.231315	-1.17008	-0.069632
S-slylnc0835	-	SL2.50ch06	5384372	5435414	1	1.02679	2.70554	1.39778	0.550591	-0.985565	-0.016384
S-slylnc0837	-	SL2.50ch06	5384372	5435414	1	3.61255	1.75269	-1.04345	-0.267007	-1.07767	-0.0004096
S-slylnc0839	-	SL2.50ch06	5576450	5587251	1	0.748374	1.47327	0.977193	0.696915	-1.21423	-0.090112
S-slylnc0841	-	SL2.50ch06	5576450	5587251	1	0.87258	1.67013	0.936598	1.95405	-1.06652	-0.012288
S-slylnc0840	-	SL2.50ch06	5576450	5587251	2	1.08531	2.08866	0.94447	1.93215	-0.980366	-0.090112
S-slylnc0844	-	SL2.50ch06	13209101	13216889	1	1.5343	3.53091	1.20246	0.620811	-0.946168	-0.16384
S-slylnc0845	-	SL2.50ch06	13307336	13308566	1	0.80528	1.09264	0.440257	0.772522	-1.24682	-0.004096
S-slylnc0846	-	SL2.50ch06	13773236	13776166	2	5.99182	1.79748	-1.73702	-4.6398	-1.28066	-0.0004096
S-slylnc0848	-	SL2.50ch06	14347354	14354247	1	4.58828	6.02876	0.393909	0.509307	-1.35045	-0.0004096
S-slylnc0847	-	SL2.50ch06	14347354	14354247	1	4.22355	6.14394	0.54071	0.516174	-1.38565	-0.0004096
S-slylnc0849	-	SL2.50ch06	16300049	16300313	1	4.02678	9.66724	1.26348	1.48104	-1.09293	-0.0004096
S-slylnc0852	-	SL2.50ch06	19136495	19143646	4	0.742547	0.669953	-0.148423	-0.0874464	-0.382496	-0.012288
S-slylnc0851	-	SL2.50ch06	19136495	19143646	4	0.368341	0.828535	1.16952	0.642961	-0.378059	-0.012288
S-slylnc0853	-	SL2.50ch06	19136495	19143646	2	1.07605	1.74613	0.69841	1.03275	-1.27265	-0.0004096
S-slylnc0854	-	SL2.50ch06	19147360	19148672	1	1.00556	1.20571	0.261881	0.512787	-1.32014	-0.0004096
S-slylnc0859	-	SL2.50ch06	24040573	24040880	1	7.90326	2.47485	-1.67511	-1.97927	-1.13288	-0.0004096
S-slylnc0861	-	SL2.50ch06	24545003	24581287	1	1.38623	0.502599	-1.46369	-0.785027	-1.38415	-0.0004096
S-slylnc0862	-	SL2.50ch06	25209483	25212020	1	0.798171	1.9953	1.32184	3.57218	-1.32105	-0.0782336
S-slylnc0865	-	SL2.50ch06	26092488	26097537	4	0.675293	1.09995	0.703853	1.02468	-0.380934	-0.1024
S-slylnc0864	-	SL2.50ch06	26092488	26097537	7	1.62702	2.79443	0.780323	1.83654	-0.393128	-0.086016
S-slylnc0866	-	SL2.50ch06	26092488	26097537	8	2.36616	3.0698	0.375599	0.641466	-0.346082	-0.086016
S-slylnc0867	-	SL2.50ch06	26135013	26136281	1	0.707878	1.00616	0.50728	0.864966	-1.21222	-0.0536576
S-slylnc0873	-	SL2.50ch06	30520717	30521666	2	0.514168	0.127824	-2.00808	-0.686132	-1.05436	-0.02048
S-slylnc0874	-	SL2.50ch06	30520717	30521666	1	1.27825	2.09533	0.713007	1.22248	-0.96765	-0.221184
S-slylnc0880	-	SL2.50ch06	34815055	34832024	1	1.21704	1.51187	0.312951	0.176333	-1.16154	-0.0004096
S-slylnc0883	-	SL2.50ch06	35290948	35295390	1	0.480558	1.22904	1.35475	0.817598	-1.47417	-0.0004096
S-slylnc0884	-	SL2.50ch06	35290948	35295390	1	0.737468	1.45356	0.978936	0.734707	-0.986255	-0.0004096
S-slylnc0887	-	SL2.50ch06	35681858	35690030	1	1.76575	2.16104	0.291446	0.128788	-1.38414	-0.0004096
S-slylnc0892	-	SL2.50ch06	36132110	36141081	1	0.651255	3.53584	2.44076	1.26655	-1.19515	-0.0004096
S-slylnc0894	-	SL2.50ch06	36537734	36546275	2	1.47414	0.588173	-1.32556	-1.18469	-1.14116	-0.04096
S-slylnc0896	-	SL2.50ch06	37123882	37132158	7	0.53178	0.320022	-0.732658	-0.480319	-0.28345	-0.0221184
S-slylnc0897	-	SL2.50ch06	37137507	37148453	1	1.06117	1.1335	0.0951281	0.0708087	-1.32974	-0.0004096
S-slylnc0899	-	SL2.50ch06	37349011	37349380	1	1.98679	2.88983	0.540548	0.640914	-1.37979	-0.06144
S-slylnc0900	-	SL2.50ch06	37349506	37349707	1	1.51821	6.92003	2.1884	4.08534	-1.44242	-0.0004096
S-slylnc0901	-	SL2.50ch06	37350241	37350524	1	2.33807	2.60622	0.15664	0.132383	-1.40933	-0.065536
S-slylnc0902	-	SL2.50ch06	37379284	37380585	1	2.6341	4.12005	0.64535	1.93667	-1.08498	-0.0004096
S-slylnc0903	-	SL2.50ch06	37658851	37668898	1	0.453148	1.1001	1.27958	0.844714	-1.17641	-0.053248
S-slylnc0906	-	SL2.50ch06	38717869	38720587	1	1.24251	0.593319	-1.06638	-0.746145	-1.12522	-0.0004096
S-slylnc0907	-	SL2.50ch06	39185766	39186475	1	0.992638	1.69453	0.77155	1.1303	-1.36021	-0.0004096
S-slylnc0909	-	SL2.50ch06	39967447	39971616	2	0.941645	0.485985	-0.954273	-0.830448	-1.3326	-0.0004096
S-slylnc0910	-	SL2.50ch06	40511715	40512166	1	1.13332	0.276623	-2.03456	-1.55426	-0.863199	-0.0004096
S-slylnc0911	-	SL2.50ch06	40512452	40512714	1	2.56257	0.437165	-2.55134	-1.91032	-1.21504	-0.0004096
S-slylnc0912	-	SL2.50ch06	40659278	40665413	1	2.574	2.30748	-0.157694	-0.13011	-1.38143	-0.0004096
S-slylnc0916	-	SL2.50ch06	41346618	41347122	1	1.81548	1.38928	-0.386016	-0.497686	-0.727755	-0.0004096
S-slylnc0917	-	SL2.50ch06	41348747	41349217	1	1.62177	1.43461	-0.176916	-0.214056	-1.25914	-0.0004096
S-slylnc0918	-	SL2.50ch06	41665928	41671146	2	0.670344	0.3033	-1.14416	-0.479047	-1.14555	-0.0004096
S-slylnc0919	-	SL2.50ch06	41665928	41671146	2	0.876141	0.142217	-2.62307	-1.0145	-1.17557	-0.0004096
S-slylnc0920	-	SL2.50ch06	41665928	41671146	2	1.20041	0.396053	-1.59976	-1.61633	-1.2777	-0.1024
S-slylnc0925	-	SL2.50ch06	43358782	43364359	1	0.779794	1.17223	0.588085	0.527898	-1.17646	-0.0004096
S-slylnc0927	-	SL2.50ch06	44190847	44191123	1	28728.9	26114	-0.137678	-0.199568	-1.45779	-0.0004096
S-slylnc0929	-	SL2.50ch06	44454588	44457928	1	1.37006	1.22754	-0.158473	-0.166379	-1.06432	-0.08192
S-slylnc0930	-	SL2.50ch06	44489433	44489660	1	93679.9	83178.7	-0.171526	-0.238823	-1.32806	-0.0004096
S-slylnc0931	-	SL2.50ch06	44491208	44491503	1	812.197	804.956	-0.0129192	-0.0610344	-1.38507	-0.0004096
S-slylnc0932	-	SL2.50ch06	44492948	44493382	1	2478.25	1623.91	-0.609848	-2.16774	-1.47038	-0.0004096
S-slylnc0940	-	SL2.50ch06	46050727	46051123	1	0	1.11933	inf	#NAME?	-1.25545	-0.0004096
S-slylnc0942	-	SL2.50ch06	46140043	46140354	1	1.40449	2.35475	0.74553	0.417785	-0.50832	-0.0004096
S-slylnc0947	-	SL2.50ch06	47293749	47293963	1	311.754	407.014	0.384673	1.55446	-1.11729	-0.0004096
S-slylnc0948	-	SL2.50ch06	47494990	47497829	1	0.426657	1.39974	1.71401	1.25125	-1.20044	-0.0004096
S-slylnc0951	-	SL2.50ch06	48330955	48331369	1	2.43219	0.96208	-1.33803	-1.62081	-1.29723	-0.0004096
S-slylnc0952	-	SL2.50ch06	48342692	48349090	1	0.288999	1.43979	2.31672	1.31055	-1.15778	-0.0004096
S-slylnc0953	-	SL2.50ch06	48342692	48349090	1	0.856936	2.90916	1.76334	0.586062	-1.37433	-0.0004096
S-slylnc0954	-	SL2.50ch06	48371978	48376984	1	2.0565	1.1292	-0.864892	-0.463924	-1.12718	-0.0004096
S-slylnc0958	-	SL2.50ch06	49698916	49699163	1	1.15333	4.0186	1.80089	0.890017	-1.51036	-0.0630784
S-slylnc0928	+	SL2.50ch06	44391833	44394480	1	14.2326	12.9444	-0.136875	-0.0661859	-1.41303	-0.0004096
S-slylnc0959	+	SL2.50ch07	323805	327041	2	1.62118	1.37779	-0.234689	-0.375343	-1.29715	-0.0004096
S-slylnc0961	+	SL2.50ch07	1125509	1126945	1	2.72072	4.64564	0.771891	0.802807	-1.04801	-0.0004096
S-slylnc0962	+	SL2.50ch07	1661909	1693427	1	1.67456	2.63844	0.655898	0.255787	-1.1812	-0.0004096
S-slylnc0964	+	SL2.50ch07	1863132	1863683	1	0.266258	1.0729	2.01062	1.50439	-1.2466	-0.0004096
S-slylnc0965	+	SL2.50ch07	2071299	2071651	1	0.791632	1.34295	0.762505	0.572373	-1.25213	-0.0004096
S-slylnc0966	+	SL2.50ch07	2283448	2297136	1	1.52466	2.39872	0.653773	0.376589	-1.12829	-0.0004096
S-slylnc0967	+	SL2.50ch07	2298083	2306230	1	2.77567	2.12808	-0.383288	-0.10818	-1.38897	-0.0004096
S-slylnc0968	+	SL2.50ch07	2298083	2306230	1	2.16037	0.461476	-2.22695	-0.458702	-1.21655	-0.0004096
S-slylnc0970	+	SL2.50ch07	2411973	2412395	1	66.518	64.3303	-0.0482458	-0.192451	-1.31607	-0.0004096
S-slylnc0974	+	SL2.50ch07	2738346	2742928	1	0.796315	1.52072	0.933347	1.51107	-1.34772	-0.016384
S-slylnc0976	+	SL2.50ch07	3362081	3375037	1	1.16032	1.79329	0.628091	0.707923	-1.01843	-0.0004096
S-slylnc0977	+	SL2.50ch07	3510146	3511301	1	0.731481	1.36072	0.895478	0.506256	-1.30499	-0.0004096
S-slylnc0978	+	SL2.50ch07	4598713	4605999	1	2.89498	1.91761	-0.594244	-0.27422	-1.1453	-0.0004096
S-slylnc0983	+	SL2.50ch07	7390233	7395816	1	1.7618	3.00533	0.770469	0.29856	-1.20749	-0.0004096
S-slylnc0986	+	SL2.50ch07	7832222	7832428	1	1650.25	1099.3	-0.586103	-2.94469	-1.21523	-0.110592
S-slylnc0988	+	SL2.50ch07	8158171	8158421	1	1.89611	3.66311	0.950027	0.648875	-1.27353	-0.0004096
S-slylnc0992	+	SL2.50ch07	11631359	11631620	1	4.40448	4.54115	0.0440871	0.0433999	-0.785943	-0.069632
S-slylnc0994	+	SL2.50ch07	13340538	13342455	3	25.8764	31.8495	0.299634	1.04865	-1.40569	-0.0004096
S-slylnc0995	+	SL2.50ch07	13340538	13342455	2	4.73696	5.66958	0.259282	0.701902	-1.26705	-0.0004096
S-slylnc0996	+	SL2.50ch07	14248074	14249933	2	0.801482	2.82064	1.81528	1.01841	-1.17241	-0.0004096
S-slylnc1001	+	SL2.50ch07	20391138	20391493	1	0.61977	1.4679	1.24395	0.886588	-0.884741	-0.0004096
S-slylnc1002	+	SL2.50ch07	20537736	20540856	2	0.868736	1.11339	0.357974	0.387459	-1.27323	-0.028672
S-slylnc1004	+	SL2.50ch07	28303037	28303353	1	41.1619	111.938	1.44332	4.91529	-1.02768	-0.0004096
S-slylnc1005	+	SL2.50ch07	29418351	29418768	1	2.11201	2.14862	0.0247987	0.0311424	-1.36263	-0.0004096
S-slylnc1006	+	SL2.50ch07	36200305	36221025	1	6.50415	8.07137	0.311452	0.115748	-1.407	-0.0004096
S-slylnc1007	+	SL2.50ch07	36266251	36267675	2	0.11117	0.658284	2.56594	1.6064	-1.20447	-0.0294912
S-slylnc1008	+	SL2.50ch07	40930625	40932668	1	5.55927	5.50449	-0.0142864	-0.0597954	-1.28989	-0.0544768
S-slylnc1009	+	SL2.50ch07	40932887	40933369	1	5.62325	5.77126	0.0374811	0.0827536	-1.08588	-0.0004096
S-slylnc1011	+	SL2.50ch07	47171109	47173516	2	0.824669	1.71044	1.05248	2.31755	-1.15285	-0.0413696
S-slylnc1015	+	SL2.50ch07	47779852	47786549	2	0.764974	1.09651	0.519431	0.654266	-1.33526	-0.0466944
S-slylnc1013	+	SL2.50ch07	47779852	47786549	2	6.78705	6.62062	-0.0358181	-0.0608053	-1.21031	-0.073728
S-slylnc1014	+	SL2.50ch07	47779852	47786549	1	2.25068	1.0929	-1.0422	-3.06488	-1.23311	-0.004096
S-slylnc1016	+	SL2.50ch07	52047527	52049273	1	0.878129	1.37663	0.648637	0.96161	-1.09036	-0.077824
S-slylnc1017	+	SL2.50ch07	54603701	54605541	1	0.531028	1.12355	1.0812	2.09951	-1.29473	-0.0004096
S-slylnc1018	+	SL2.50ch07	54880901	54887107	1	1.46281	1.53969	0.0738968	0.0918625	-1.06663	-0.0212992
S-slylnc1019	+	SL2.50ch07	55089700	55089953	1	4.12615	1.93964	-1.089	-1.70563	-1.21245	-0.0004096
S-slylnc1021	+	SL2.50ch07	55473755	55486597	1	2.41952	2.80368	0.212603	0.149054	-1.34881	-0.036864
S-slylnc1024	+	SL2.50ch07	56238206	56267720	1	1.73114	2.35926	0.446612	0.224729	-1.35763	-0.0012288
S-slylnc1025	+	SL2.50ch07	56297033	56359011	1	1.48483	0.65238	-1.18652	-0.44299	-1.24347	-0.0004096
S-slylnc1026	+	SL2.50ch07	56410805	56417470	1	5.55289	3.71816	-0.57865	-0.264989	-0.941929	-0.0004096
S-slylnc1027	+	SL2.50ch07	56500231	56523883	1	1.06498	1.12252	0.0759175	0.0415532	-1.13276	-0.0483328
S-slylnc1028	+	SL2.50ch07	56539438	56539740	1	1.05529	0	#NAME?	#NAME?	-1.3893	-0.0004096
S-slylnc1031	+	SL2.50ch07	57959372	57959842	1	9.10573	1.59478	-2.51342	-3.88942	-0.980646	-0.0004096
S-slylnc1032	+	SL2.50ch07	58050493	58057163	1	0.500431	1.34449	1.42581	2.24798	-1.15092	-0.0004096
S-slylnc1033	+	SL2.50ch07	58301243	58301530	1	244.608	223.786	-0.128352	-0.613444	-1.18244	-0.0692224
S-slylnc1034	+	SL2.50ch07	59134192	59134454	1	4073.13	1970.57	-1.04752	-4.79696	-1.47622	-0.0004096
S-slylnc1035	+	SL2.50ch07	59146043	59149883	1	2.27326	1.4744	-0.624634	-0.383888	-1.01545	-0.0004096
S-slylnc1036	+	SL2.50ch07	59172323	59180555	1	3.39445	3.13914	-0.11281	-0.160275	-0.97358	-0.0004096
S-slylnc1037	+	SL2.50ch07	59217551	59229721	1	0.797175	1.2715	0.673559	0.344229	-1.17276	-0.0028672
S-slylnc1039	+	SL2.50ch07	59430426	59431160	1	1.50098	0.316161	-2.24717	-2.29741	-1.10132	-0.0004096
S-slylnc1040	+	SL2.50ch07	59479393	59480172	1	1.5339	2.39283	0.641508	1.1972	-0.854983	-0.0077824
S-slylnc1045	+	SL2.50ch07	59876965	59878946	1	3.65541	1.3518	-1.43515	-2.89276	-1.20119	-0.0868352
S-slylnc1046	+	SL2.50ch07	59876965	59878946	2	2.0824	0.958746	-1.11903	-0.743296	-1.11952	-0.125747
S-slylnc1047	+	SL2.50ch07	59879256	59881032	1	1.11175	0.557762	-0.995113	-1.90918	-1.1411	-0.065536
S-slylnc1049	+	SL2.50ch07	60919133	60924916	1	8.67295	5.59355	-0.632759	-0.60943	-1.37349	-0.0004096
S-slylnc1051	+	SL2.50ch07	61164215	61178502	1	1.23633	2.42378	0.971195	0.365141	-1.31728	-0.0401408
S-slylnc1052	+	SL2.50ch07	61320929	61321186	1	10.0276	2.59884	-1.94803	-1.78523	-1.07242	-0.053248
S-slylnc1053	+	SL2.50ch07	61554496	61555040	1	1.35695	1.6529	0.284627	0.378591	-1.18709	-0.0004096
S-slylnc1055	+	SL2.50ch07	61638850	61645002	1	2.35957	1.41177	-0.741021	-0.93637	-1.2287	-0.0004096
S-slylnc1056	+	SL2.50ch07	61786972	61793056	1	1.13884	3.25106	1.51335	2.71181	-1.31359	-0.0405504
S-slylnc1057	+	SL2.50ch07	61938625	61939515	1	0.166645	1.01439	2.60576	2.08395	-1.05954	-0.0004096
S-slylnc1059	+	SL2.50ch07	62642466	62642683	1	2.80249	6.16241	1.13679	2.48859	-1.07067	-0.0004096
S-slylnc1060	+	SL2.50ch07	62653561	62658841	1	10.0737	9.70992	-0.053062	-0.0132742	-1.40084	-0.0004096
S-slylnc1065	+	SL2.50ch07	63680775	63712361	1	0.781165	1.02424	0.39085	0.253256	-1.34831	-0.0004096
S-slylnc1066	+	SL2.50ch07	63751548	63757262	1	1.24132	3.25797	1.3921	0.877135	-1.45707	-0.0004096
S-slylnc1068	+	SL2.50ch07	63944451	63948464	1	6.40287	3.23329	-0.985715	-0.542975	-1.22995	-0.0004096
S-slylnc1069	+	SL2.50ch07	64716207	64725990	1	2.5375	1.77062	-0.519151	-0.263733	-1.1774	-0.0004096
S-slylnc1070	+	SL2.50ch07	64729959	64741752	2	0.471506	0.994374	1.07651	0.340713	-1.40583	-0.0004096
S-slylnc1072	-	SL2.50ch07	65331289	65337079	1	0.408747	2.03721	2.31732	1.4827	-1.30185	-0.0004096
S-slylnc1073	-	SL2.50ch07	65684366	65688041	1	1.17082	0.608774	-0.943542	-0.400782	-0.815963	-0.0004096
S-slylnc1076	-	SL2.50ch07	66731261	66732213	1	2.26532	2.65414	0.228528	0.536274	-1.00196	-0.08192
S-slylnc1077	-	SL2.50ch07	67078008	67081523	1	5.9779	7.16633	0.261596	0.333667	-1.05301	-0.0004096
S-slylnc1078	-	SL2.50ch07	67078008	67081523	1	8.07976	9.13204	0.176625	0.0851168	-1.39234	-0.0004096
S-slylnc1079	-	SL2.50ch07	67483330	67495291	1	0.73656	1.67878	1.18854	0.316891	-1.41583	-0.181453
S-slylnc1080	-	SL2.50ch07	67483330	67495291	1	0	6.3684	inf	#NAME?	-1.32681	-0.0114688
S-slylnc1081	-	SL2.50ch07	67614781	67621218	1	1.17157	1.38012	0.236354	0.146609	-1.19465	-0.0004096
S-slylnc0960	-	SL2.50ch07	920367	921677	2	0.853005	0.330146	-1.36945	-0.897714	-0.624359	-0.0004096
S-slylnc0963	-	SL2.50ch07	1861828	1862294	1	0.898729	1.49839	0.737451	0.77723	-0.769114	-0.0004096
S-slylnc0969	-	SL2.50ch07	2364446	2364917	1	255.982	212.294	-0.269977	-1.14926	-1.33152	-0.0004096
S-slylnc0971	-	SL2.50ch07	2500915	2530899	1	1.54962	1.52811	-0.0201646	-0.0186862	-1.21082	-0.008192
S-slylnc0972	-	SL2.50ch07	2591005	2607772	1	1.05889	0.308377	-1.77979	-0.46792	-0.975491	-0.0159744
S-slylnc0973	-	SL2.50ch07	2626059	2627518	1	1.48947	2.55512	0.778593	2.01575	-1.27549	-0.008192
S-slylnc0975	-	SL2.50ch07	3078715	3108498	1	0.473218	1.30039	1.45837	0.445234	-1.27021	-0.0004096
S-slylnc0979	-	SL2.50ch07	4969126	4969998	1	0	1.07878	inf	#NAME?	-0.941283	-0.111821
S-slylnc0980	-	SL2.50ch07	5203180	5235009	1	0.738997	2.08502	1.49642	1.40018	-1.1775	-0.270336
S-slylnc0981	-	SL2.50ch07	6568183	6603893	1	1.09658	0.74171	-0.564088	-0.259396	-1.40622	-0.036864
S-slylnc0982	-	SL2.50ch07	6568183	6603893	1	1.09355	0.541186	-1.01483	-0.516163	-1.13612	-0.0004096
S-slylnc0984	-	SL2.50ch07	7526327	7526598	1	5.23896	4.25894	-0.298789	-0.320728	-1.07112	-0.0118784
S-slylnc0985	-	SL2.50ch07	7609069	7611870	1	1.66265	0.0694988	-4.58035	-2.38201	-1.19898	-0.04096
S-slylnc0987	-	SL2.50ch07	8140614	8148219	1	3.24628	3.58003	0.141183	0.345029	-1.31625	-0.0004096
S-slylnc0989	-	SL2.50ch07	9154838	9186819	1	1.1125	1.62407	0.545803	0.444747	-0.918643	-0.108544
S-slylnc0990	-	SL2.50ch07	10506487	10509063	2	2.98687	2.01126	-0.570539	-1.87573	-1.18233	-0.0991232
S-slylnc0991	-	SL2.50ch07	10593224	10594207	1	1.23522	0.605947	-1.02751	-1.50623	-1.25377	-0.090112
S-slylnc0993	-	SL2.50ch07	12626386	12626600	1	8.57722	2.46421	-1.79938	-2.0353	-1.12856	-0.0208896
S-slylnc0997	-	SL2.50ch07	15735317	15736772	2	0.613151	1.43337	1.2251	1.02046	-1.0657	-0.0004096
S-slylnc0999	-	SL2.50ch07	17037490	17041939	2	3.13566	5.58265	0.832179	1.26793	-1.15385	-0.0004096
S-slylnc0998	-	SL2.50ch07	17037490	17041939	1	0.193745	1.04333	2.42896	1.2272	-1.32002	-0.0004096
S-slylnc1000	-	SL2.50ch07	19303361	19304153	1	1.0787	1.2074	0.162608	0.244658	-1.12084	-0.0004096
S-slylnc1003	-	SL2.50ch07	21225871	21232676	3	0.988581	0.617277	-0.679442	-0.69813	-0.895944	-0.032768
S-slylnc1010	-	SL2.50ch07	44222792	44225181	1	2.79848	3.35981	0.26374	0.979749	-1.11888	-0.028672
S-slylnc1012	-	SL2.50ch07	47271063	47274654	2	1.42212	0.810011	-0.812025	-2.24574	-1.31996	-0.626688
S-slylnc1020	-	SL2.50ch07	55397297	55407641	1	1.6241	0.394848	-2.04027	-0.637406	-1.27733	-0.0004096
S-slylnc1022	-	SL2.50ch07	55877584	55880057	2	0.680796	2.0524	1.59202	2.83274	-1.18066	-0.024576
S-slylnc1023	-	SL2.50ch07	56238206	56267720	1	0.963532	1.51961	0.657301	0.352776	-1.28444	-0.0335872
S-slylnc1029	-	SL2.50ch07	56712390	56713168	1	0.53815	1.22394	1.18545	1.46243	-1.23674	-0.0004096
S-slylnc1030	-	SL2.50ch07	56999352	56999843	1	11.4099	12.8949	0.176516	0.525969	-1.52538	-0.032768
S-slylnc1038	-	SL2.50ch07	59389024	59389254	1	1188.16	922.248	-0.365503	-1.86928	-1.35993	-0.393216
S-slylnc1041	-	SL2.50ch07	59507178	59507547	1	8008.44	10647	0.410848	0.96161	-0.969743	-0.0004096
S-slylnc1042	-	SL2.50ch07	59586047	59587135	1	2261.49	1552.28	-0.542886	-1.19204	-1.36681	-0.0004096
S-slylnc1043	-	SL2.50ch07	59608699	59609296	1	6.6536	6.34217	-0.0691589	-0.18101	-1.09913	-0.212992
S-slylnc1044	-	SL2.50ch07	59804771	59805735	1	1.40407	1.34252	-0.0646715	-0.119028	-1.29717	-0.0004096
S-slylnc1048	-	SL2.50ch07	60595236	60595548	1	4.57012	3.04537	-0.585615	-0.704792	-1.14271	-0.0004096
S-slylnc1050	-	SL2.50ch07	61000252	61000973	1	0.559896	2.39681	2.09789	2.71766	-1.09225	-0.0446464
S-slylnc1054	-	SL2.50ch07	61610400	61614333	1	3.10811	1.41372	-1.13654	-0.448027	-1.16487	-0.0004096
S-slylnc1058	-	SL2.50ch07	62168811	62169434	1	1.19875	1.9285	0.685953	0.994039	-1.15811	-0.0004096
S-slylnc1061	-	SL2.50ch07	62664775	62670653	2	3.67237	1.33564	-1.45918	-1.84655	-1.04403	-0.0991232
S-slylnc1062	-	SL2.50ch07	62973222	62973793	1	1.8127	1.61773	-0.164169	-0.24118	-1.47014	-0.0004096
S-slylnc1063	-	SL2.50ch07	62973893	62974938	1	0.496244	2.05495	2.04998	3.13413	-1.3225	-0.0004096
S-slylnc1064	-	SL2.50ch07	63329063	63329850	1	1.3234	1.77031	0.419758	0.406156	-0.95074	-0.0004096
S-slylnc1067	-	SL2.50ch07	63899477	63900226	1	0.717892	1.09398	0.607743	0.785137	-1.34092	-0.008192
S-slylnc1071	-	SL2.50ch07	64916450	64924454	1	0.872192	1.38476	0.666921	0.586262	-1.19093	-0.0004096
S-slylnc1074	-	SL2.50ch07	65739231	65739592	1	7.73743	3.69973	-1.06443	-1.73264	-1.31505	-0.0004096
S-slylnc1075	-	SL2.50ch07	66264634	66267941	1	6.56396	0.685063	-3.26026	-1.56164	-1.29076	-0.0004096
S-slylnc1082	-	SL2.50ch08	384967	385502	1	14.9286	14.8284	-0.0097118	-0.0318046	-1.22851	-0.0004096
S-slylnc1083	-	SL2.50ch08	885172	887925	1	3.28509	2.91235	-0.173748	-0.223174	-1.4016	-0.0004096
S-slylnc1084	-	SL2.50ch08	889360	893490	1	0.518692	1.30879	1.33528	1.07793	-1.28916	-0.0004096
S-slylnc1085	-	SL2.50ch08	1059715	1065066	1	2.84216	3.00426	0.0800218	0.0763218	-1.12788	-0.0004096
S-slylnc1086	-	SL2.50ch08	1088416	1088672	1	0.847784	2.92019	1.7843	0.958568	-1.08835	-0.0004096
S-slylnc1087	-	SL2.50ch08	1953090	1955156	1	1.16098	0.54621	-1.08782	-0.491357	-1.22103	-0.0004096
S-slylnc1090	-	SL2.50ch08	2429606	2435509	3	0.13772	1.36532	3.30943	1.12063	-1.25734	-0.032768
S-slylnc1091	-	SL2.50ch08	2514780	2521765	1	0.400013	1.10333	1.46375	0.596433	-0.949326	-0.0004096
S-slylnc1095	-	SL2.50ch08	3778233	3782863	1	2.50826	1.56016	-0.684994	-0.48282	-1.2496	-0.0004096
S-slylnc1098	-	SL2.50ch08	5704558	5705784	1	0.927243	1.47998	0.67456	1.29998	-1.27681	-0.086016
S-slylnc1105	-	SL2.50ch08	7035653	7035886	1	19.6709	18.5875	-0.081728	-0.0953212	-0.97205	-0.0004096
S-slylnc1107	-	SL2.50ch08	8863372	8867926	2	0.542845	0.198983	-1.4479	-0.723872	-1.12047	-0.0004096
S-slylnc1108	-	SL2.50ch08	11082994	11083234	1	9.36334	14.1204	0.592685	0.556558	-1.15723	-0.0004096
S-slylnc1111	-	SL2.50ch08	11875243	11875782	1	1.41845	1.41526	-0.00324915	-0.00416396	-1.19677	-0.0004096
S-slylnc1113	-	SL2.50ch08	11909886	11910289	1	2.00699	2.54543	0.342875	0.431606	-1.05226	-0.0004096
S-slylnc1116	-	SL2.50ch08	16026291	16026655	1	0.758943	2.00899	1.40441	0.9383	-1.47436	-0.004096
S-slylnc1120	-	SL2.50ch08	26807922	26812058	2	0.93015	2.98467	1.68203	1.31408	-1.15074	-0.012288
S-slylnc1123	-	SL2.50ch08	26807922	26812058	3	0.973992	1.08918	0.161259	0.235602	-1.14531	-0.0004096
S-slylnc1122	-	SL2.50ch08	26807922	26812058	1	1.51192	3.21981	1.09059	1.17552	-1.25454	-0.012288
S-slylnc1121	-	SL2.50ch08	26807922	26812058	2	0.387001	0.839407	1.11703	1.21035	-1.29071	-0.0004096
S-slylnc1128	-	SL2.50ch08	27183485	27233026	1	1.45721	1.48037	0.0227491	0.00991524	-1.01878	-0.0331776
S-slylnc1125	-	SL2.50ch08	27183485	27233026	1	0.743909	2.09136	1.49124	0.427475	-1.03323	-0.0004096
S-slylnc1126	-	SL2.50ch08	27183485	27233026	1	0.712232	1.26918	0.833479	0.32598	-1.23502	-0.0610304
S-slylnc1127	-	SL2.50ch08	27183485	27233026	1	0.987839	1.03965	0.0737567	0.0264799	-1.21281	-0.0004096
S-slylnc1124	-	SL2.50ch08	27183485	27233026	1	0.255445	2.0114	2.97711	0.791195	-1.18769	-0.0004096
S-slylnc1132	-	SL2.50ch08	34425018	34427332	1	2.97519	3.09522	0.0570622	0.0909191	-1.12368	-0.0004096
S-slylnc1133	-	SL2.50ch08	34429325	34432791	1	1.34068	1.34064	-4.89947e-05	-9.5076e-05	-1.30403	-0.004096
S-slylnc1135	-	SL2.50ch08	34528724	34529444	1	0.0236791	1.02538	5.4364	1.50205	-1.24909	-0.0004096
S-slylnc1137	-	SL2.50ch08	37430010	37440723	1	0.421011	1.57272	1.90133	0.861282	-1.46062	-0.0004096
S-slylnc1138	-	SL2.50ch08	37430010	37440723	1	1.35961	2.26238	0.734647	0.383636	-1.33313	-0.0004096
S-slylnc1139	-	SL2.50ch08	38027957	38028446	1	0.983777	2.35777	1.26102	1.48539	-1.20427	-0.077824
S-slylnc1140	-	SL2.50ch08	38230394	38232738	2	0.322733	1.0389	1.68664	1.04919	-1.16957	-0.0004096
S-slylnc1141	-	SL2.50ch08	38291115	38291407	1	0.233698	1.67903	2.84491	2.0231	-1.38996	-0.049152
S-slylnc1147	-	SL2.50ch08	46708588	46708868	1	3.48593	4.28932	0.299207	0.306339	-1.50953	-0.0585728
S-slylnc1163	-	SL2.50ch08	52090478	52095735	1	6.37018	9.02027	0.501836	0.163865	-1.07808	-0.0004096
S-slylnc1165	-	SL2.50ch08	52281896	52283902	1	5.63637	2.53751	-1.15135	-4.18889	-1.17245	-0.0733184
S-slylnc1169	-	SL2.50ch08	53120592	53140905	1	1.04415	2.20042	1.07544	0.422724	-1.37348	-0.0004096
S-slylnc1174	-	SL2.50ch08	55858207	55878032	1	4.5399	4.80749	0.0826232	0.0885066	-1.20044	-0.0004096
S-slylnc1179	-	SL2.50ch08	56599915	56600136	1	17.8295	3.84137	-2.21457	-1.7996	-1.168	-0.0004096
S-slylnc1180	-	SL2.50ch08	56612152	56615649	1	0.706489	1.0153	0.523161	1.42777	-1.24135	-0.04096
S-slylnc1181	-	SL2.50ch08	56792838	56800530	1	7.15928	1.96366	-1.86627	-1.95911	-1.29991	-0.0004096
S-slylnc1185	-	SL2.50ch08	57575861	57584472	1	0.895898	2.10736	1.23403	0.765281	-1.13797	-0.0847872
S-slylnc1186	-	SL2.50ch08	57575861	57584472	1	1.2623	2.03159	0.686557	0.55684	-1.3531	-0.0004096
S-slylnc1187	-	SL2.50ch08	58783121	58784252	1	0.0137315	1.01547	6.20851	1.62748	-1.40092	-0.0004096
S-slylnc1188	-	SL2.50ch08	59030819	59041043	2	4.96926	7.13175	0.521224	1.47852	-1.20495	-0.073728
S-slylnc1191	-	SL2.50ch08	59987166	59989204	1	2.09485	2.7876	0.412177	0.476958	-1.29611	-0.0004096
S-slylnc1192	-	SL2.50ch08	60160578	60177533	1	0.863411	1.67317	0.954464	0.374617	-1.21409	-0.0004096
S-slylnc1195	-	SL2.50ch08	61183093	61186212	1	1.14362	2.50941	1.13375	1.13887	-1.29638	-0.0004096
S-slylnc1200	-	SL2.50ch08	61942189	61944722	3	2.06606	0.829582	-1.31642	-0.826048	-1.21035	-0.0004096
S-slylnc1205	-	SL2.50ch08	64393303	64397363	1	1.8138	1.55675	-0.220477	-0.192004	-1.1891	-0.0004096
S-slylnc1208	-	SL2.50ch08	65166509	65173729	4	0.724133	1.1884	0.714696	1.18716	-1.06405	-0.004096
S-slylnc1211	-	SL2.50ch08	65166509	65173729	4	1.27247	1.42391	0.162228	0.265634	-1.05954	-0.0086016
S-slylnc1210	-	SL2.50ch08	65166509	65173729	5	3.83718	5.36657	0.483951	1.45158	-1.03997	-0.0086016
S-slylnc1209	-	SL2.50ch08	65166509	65173729	5	0.751806	4.24495e-05	-14.1123	-0.0257632	-1.03977	-0.004096
S-slylnc1212	-	SL2.50ch08	65230915	65236936	1	2.56281	2.6331	0.0390347	0.0427571	-1.38739	-0.036864
S-slylnc1088	-	SL2.50ch08	2004019	2009441	1	0.299128	1.74092	2.54101	1.22807	-1.00232	-0.0004096
S-slylnc1089	-	SL2.50ch08	2004019	2009441	1	0.867626	1.20317	0.471696	0.735862	-1.18748	-0.024576
S-slylnc1092	-	SL2.50ch08	2620472	2620694	1	3235.7	6384.07	0.980401	4.72416	-1.36371	-0.126976
S-slylnc1093	-	SL2.50ch08	3439826	3440436	1	1.05746	0.607666	-0.799252	-0.849052	-1.38873	-0.06144
S-slylnc1094	-	SL2.50ch08	3459784	3461889	1	3.27095	5.18903	0.665757	2.57311	-1.28893	-0.0004096
S-slylnc1096	-	SL2.50ch08	4073210	4073420	1	100.747	121.077	0.265187	0.633465	-1.31754	-0.0004096
S-slylnc1097	-	SL2.50ch08	4535452	4558277	1	1.48461	2.33468	0.653143	0.339873	-1.33189	-0.0004096
S-slylnc1099	-	SL2.50ch08	7015690	7029535	1	0.281211	1.35591	2.26953	1.03146	-1.42703	-0.008192
S-slylnc1100	-	SL2.50ch08	7015690	7029535	1	0.428976	1.33206	1.63469	0.958941	-1.1356	-0.0229376
S-slylnc1101	-	SL2.50ch08	7015690	7029535	1	0.760983	1.51798	0.996217	1.01471	-1.08969	-0.08192
S-slylnc1102	-	SL2.50ch08	7015690	7029535	1	1.05332	1.85322	0.815084	1.47386	-1.24385	-0.0262144
S-slylnc1103	-	SL2.50ch08	7015690	7029535	1	0.961031	1.62185	0.754989	0.509412	-1.17178	-0.0004096
S-slylnc1104	-	SL2.50ch08	7035653	7035886	1	9.54848	16.2714	0.768991	0.606192	-1.11827	-0.028672
S-slylnc1106	-	SL2.50ch08	7701313	7701539	1	1.86622	12.3089	2.72151	1.93952	-1.09086	-0.0004096
S-slylnc1109	-	SL2.50ch08	11082994	11083234	1	49.4991	61.6535	0.316781	0.788763	-1.1376	-0.0004096
S-slylnc1110	-	SL2.50ch08	11140599	11140945	1	25.1823	18.2585	-0.463841	-1.25745	-1.22787	-0.188416
S-slylnc1112	-	SL2.50ch08	11878779	11879318	1	0.862489	1.44304	0.742535	0.852433	-1.19677	-0.012288
S-slylnc1114	-	SL2.50ch08	13132182	13142183	1	11.5472	17.7206	0.617891	0.270721	-1.07303	-0.0004096
S-slylnc1115	-	SL2.50ch08	14313052	14326558	1	0.602828	1.66788	1.4682	0.769903	-1.4084	-0.0004096
S-slylnc1118	-	SL2.50ch08	22232381	22244617	1	2.0764	3.3358	0.683949	1.26817	-1.36304	-0.0004096
S-slylnc1117	-	SL2.50ch08	22232381	22244617	1	1.03673	1.71749	0.72826	1.2853	-1.31094	-0.077824
S-slylnc1119	-	SL2.50ch08	24435735	24437600	1	1.22637	0.049176	-4.64029	-3.83027	-1.27103	-0.0212992
S-slylnc1129	-	SL2.50ch08	27629089	27635060	1	1454.65	1517.87	0.0613739	0.25327	-1.53244	-0.0004096
S-slylnc1130	-	SL2.50ch08	28702536	28713735	1	1.18408	0.503727	-1.23305	-4.7955	-1.2869	-0.02048
S-slylnc1131	-	SL2.50ch08	34425018	34427332	1	0.393883	1.10919	1.49366	1.18166	-1.24862	-0.02048
S-slylnc1134	-	SL2.50ch08	34429325	34432791	1	5.62929	3.38741	-0.732768	-0.535137	-1.08253	-0.127795
S-slylnc1136	-	SL2.50ch08	35106252	35108920	1	4.21227	8.65582	1.03907	0.838656	-1.31826	-0.0004096
S-slylnc1142	-	SL2.50ch08	39152652	39152971	1	41.5194	66.2405	0.673928	2.39598	-1.24008	-0.0004096
S-slylnc1144	-	SL2.50ch08	42419082	42432843	1	0.312661	2.25632	2.8513	1.01655	-1.25415	-0.06144
S-slylnc1143	-	SL2.50ch08	42419082	42432843	1	0.405704	4.39706	3.43804	1.62938	-1.34194	-0.0004096
S-slylnc1145	-	SL2.50ch08	42419082	42432843	1	1.40944	3.56057	1.33699	1.28406	-1.38489	-0.0004096
S-slylnc1146	-	SL2.50ch08	46458379	46458654	1	1.81576	0.481916	-1.91372	-1.52281	-1.23967	-0.0004096
S-slylnc1148	.	SL2.50ch08	48471069	48471319	1	3.06881	3.05477	-0.00661697	-0.00508384	-1.39599	-0.0004096
S-slylnc1149	+	SL2.50ch08	48502401	48508794	1	5.72479	8.86419	0.630767	0.431833	-1.35367	-0.0004096
S-slylnc1150	+	SL2.50ch08	48760799	48761803	1	0.557451	2.20796	1.9858	2.83653	-1.12036	-0.0004096
S-slylnc1151	+	SL2.50ch08	48816842	48866487	1	1.43767	2.17919	0.600064	0.298334	-1.38758	-0.0970752
S-slylnc1156	+	SL2.50ch08	50110737	50126021	4	18.5277	23.0072	0.3124	0.717071	-1.16016	-0.049152
S-slylnc1157	+	SL2.50ch08	50110737	50126021	1	2.21332	2.68195	0.277073	0.207723	-1.37885	-0.0004096
S-slylnc1154	+	SL2.50ch08	50110737	50126021	1	1.79259	2.88513	0.686591	0.74418	-1.36386	-0.04096
S-slylnc1155	+	SL2.50ch08	50110737	50126021	1	3.13218	4.03795	0.366458	0.497408	-1.19821	-0.0004096
S-slylnc1153	+	SL2.50ch08	50110737	50126021	1	1.51301	3.2145	1.08717	1.17629	-1.34204	-0.0004096
S-slylnc1152	+	SL2.50ch08	50110737	50126021	1	1.15097	2.61254	1.1826	0.958676	-1.32652	-0.0004096
S-slylnc1158	+	SL2.50ch08	50745957	50747641	1	3.15687	4.80811	0.606974	2.14	-1.23511	-0.0200704
S-slylnc1159	+	SL2.50ch08	51136344	51138046	1	0.918379	1.24192	0.435408	0.957187	-1.06975	-0.151552
S-slylnc1160	+	SL2.50ch08	51155653	51166062	1	1.80741	1.30136	-0.473909	-0.27384	-1.131	-0.0004096
S-slylnc1161	+	SL2.50ch08	51155653	51166062	1	2.28373	1.56979	-0.540825	-0.689089	-1.33032	-0.0843776
S-slylnc1162	+	SL2.50ch08	51155653	51166062	1	2.48695	1.84155	-0.433454	-0.216524	-1.42425	-0.0004096
S-slylnc1164	+	SL2.50ch08	52244798	52245278	1	0.94192	1.53778	0.707175	0.756184	-1.35654	-0.0004096
S-slylnc1167	+	SL2.50ch08	52533954	52543327	5	0.490856	2.65442	2.43503	2.06671	-1.24554	-0.0004096
S-slylnc1166	+	SL2.50ch08	52533954	52543327	4	0.222915	1.62164	2.86288	1.32682	-1.10225	-0.0004096
S-slylnc1168	+	SL2.50ch08	52687913	52688326	1	1.23013	0.638603	-0.945825	-0.894679	-0.864179	-0.08192
S-slylnc1170	+	SL2.50ch08	53215995	53225988	1	66.8033	56.6738	-0.237237	-0.202835	-1.33846	-0.0004096
S-slylnc1172	+	SL2.50ch08	54071801	54078350	1	0.853323	1.04137	0.287315	0.129067	-1.28229	-0.0004096
S-slylnc1171	+	SL2.50ch08	54071801	54078350	1	1.07843	2.29431	1.08913	1.10878	-1.33651	-0.0004096
S-slylnc1173	+	SL2.50ch08	54105122	54145324	1	0.661703	1.01967	0.623851	0.273439	-1.16148	-0.106496
S-slylnc1177	+	SL2.50ch08	56317904	56334598	1	1.05291	2.58778	1.29733	0.690251	-1.03024	-0.0004096
S-slylnc1178	+	SL2.50ch08	56317904	56334598	1	1.38405	2.99018	1.11133	1.66751	-1.2757	-0.057344
S-slylnc1176	+	SL2.50ch08	56317904	56334598	1	2.06223	5.15316	1.32125	1.1511	-1.43976	-0.0004096
S-slylnc1175	+	SL2.50ch08	56317904	56334598	1	1.13284	3.21014	1.50269	1.88892	-1.22159	-0.0004096
S-slylnc1183	+	SL2.50ch08	56847363	56855289	1	1.23466	1.60641	0.379723	0.236121	-1.31667	-0.06144
S-slylnc1182	+	SL2.50ch08	56847363	56855289	1	1.49684	1.05506	-0.504596	-0.307695	-1.36111	-0.0004096
S-slylnc1184	+	SL2.50ch08	57528298	57528547	1	0.208551	4.48187	4.42563	2.95597	-1.12032	-0.0004096
S-slylnc1189	+	SL2.50ch08	59500192	59510885	1	73.2246	6.85792	-3.41648	-1.4741	-1.01945	-0.0004096
S-slylnc1190	+	SL2.50ch08	59558577	59560825	2	0.661463	1.00749	0.607028	1.31744	-1.09371	-0.172032
S-slylnc1193	+	SL2.50ch08	60690263	60700176	1	1.21842	1.75988	0.530474	0.224324	-1.28745	-0.0004096
S-slylnc1194	+	SL2.50ch08	60690263	60700176	1	1.54669	1.9324	0.32121	0.36811	-1.08221	-0.045056
S-slylnc1196	+	SL2.50ch08	61584402	61591506	1	8.08932	0.947935	-3.09316	-0.957713	-1.37613	-0.0004096
S-slylnc1197	+	SL2.50ch08	61584402	61591506	1	6.58294	1.85843	-1.82465	-1.51958	-1.17991	-0.0237568
S-slylnc1198	+	SL2.50ch08	61584402	61591506	1	18.6628	6.72037	-1.47355	-0.821661	-1.16899	-0.0004096
S-slylnc1199	+	SL2.50ch08	61895532	61897687	1	2.59283	1.93821	-0.419802	-0.11416	-1.30971	-0.0004096
S-slylnc1201	+	SL2.50ch08	63004923	63011093	1	2.43386	3.29279	0.436061	0.190226	-1.29561	-0.0004096
S-slylnc1202	+	SL2.50ch08	63367663	63367986	1	819.254	1138.96	0.475335	2.31338	-1.11899	-0.0004096
S-slylnc1203	+	SL2.50ch08	63534295	63548056	1	4.1361	1.21247	-1.77032	-0.754832	-1.09255	-0.0004096
S-slylnc1204	+	SL2.50ch08	64364109	64369169	1	1.14979	2.31362	1.00878	0.748248	-1.34105	-0.0004096
S-slylnc1206	+	SL2.50ch08	64782921	64783899	2	0.778238	1.09467	0.49221	0.721267	-1.21315	-0.0004096
S-slylnc1207	+	SL2.50ch08	64900825	64911978	1	2.99881	2.50793	-0.257892	-0.413736	-1.34026	-0.0454656
S-slylnc1216	+	SL2.50ch09	201927	367793	2	0.407537	1.80806	2.14944	0.323608	-1.14928	-0.0004096
S-slylnc1215	+	SL2.50ch09	201927	367793	1	0.397474	1.86546	2.2306	0.323538	-1.0623	-0.0004096
S-slylnc1217	+	SL2.50ch09	201927	367793	1	0.992254	3.36304	1.76098	0.330663	-1.45601	-0.0004096
S-slylnc1220	+	SL2.50ch09	1006526	1020584	1	1.30516	1.14923	-0.183561	-0.202803	-1.20116	-0.126566
S-slylnc1225	+	SL2.50ch09	1408694	1409616	2	24.5	2.46642	-3.31229	-3.54475	-1.0808	-0.0004096
S-slylnc1229	+	SL2.50ch09	1748171	1754554	1	30.9462	15.3395	-1.01251	-0.184173	-1.35089	-0.0004096
S-slylnc1231	+	SL2.50ch09	2613294	2613596	1	10.4021	12.7941	0.298608	0.569092	-1.05628	-0.18432
S-slylnc1235	+	SL2.50ch09	2884599	2896240	1	1.21762	2.65403	1.12412	1.11536	-1.35582	-0.0892928
S-slylnc1234	+	SL2.50ch09	2884599	2896240	1	1.17354	3.47151	1.56469	1.33785	-0.880673	-0.045056
S-slylnc1233	+	SL2.50ch09	2884599	2896240	1	2.12544	10.051	2.2415	1.07255	-0.961037	-0.0004096
S-slylnc1236	+	SL2.50ch09	3341811	3345155	1	1.8474	0.832098	-1.15067	-0.671661	-1.26163	-0.0004096
S-slylnc1237	+	SL2.50ch09	3766806	3770691	1	5.8716	2.46377	-1.25288	-1.00195	-1.37238	-0.0004096
S-slylnc1238	+	SL2.50ch09	3930575	3939447	3	20.3133	16.6244	-0.289121	-1.23584	-0.0860685	-0.151552
S-slylnc1244	+	SL2.50ch09	4251084	4257415	1	14.5499	13.3885	-0.120012	-0.151014	-1.00198	-0.024576
S-slylnc1245	+	SL2.50ch09	4251084	4257415	6	105.745	83.2405	-0.345237	-0.560237	-0.95718	-0.0974848
S-slylnc1243	+	SL2.50ch09	4251084	4257415	6	0.273149	0.56336	1.04437	0.26188	-1.00763	-0.024576
S-slylnc1240	+	SL2.50ch09	4251084	4257415	6	0.379723	3.2495	3.0972	0.547478	-0.91509	-0.0745472
S-slylnc1242	+	SL2.50ch09	4251084	4257415	2	12.243	52.6879	2.10551	1.10323	-0.896664	-0.0745472
S-slylnc1246	+	SL2.50ch09	4251084	4257415	3	34.7744	20.3745	-0.77126	-1.61241	-1.0048	-0.024576
S-slylnc1241	+	SL2.50ch09	4251084	4257415	5	0.436826	2.09118	2.25918	0.435303	-1.01878	-0.0974848
S-slylnc1247	+	SL2.50ch09	4251084	4257415	6	2.11698	2.6204	0.307777	0.100058	-1.02441	-0.0974848
S-slylnc1250	+	SL2.50ch09	4982532	4983046	1	0.736141	1.82112	1.30677	1.43632	-1.3477	-0.0004096
S-slylnc1251	+	SL2.50ch09	5007265	5012135	1	3.6332	1.87736	-0.952537	-0.349306	-1.1071	-0.0004096
S-slylnc1252	+	SL2.50ch09	5109081	5109451	1	2.07558	3.15563	0.604415	0.738724	-1.40834	-0.0004096
S-slylnc1256	+	SL2.50ch09	7199378	7199602	1	0.755522	8.08704	3.42007	6.77005	-1.36698	-0.0004096
S-slylnc1264	+	SL2.50ch09	7455918	7456274	1	0.763602	1.31432	0.783425	0.599098	-1.40185	-0.0004096
S-slylnc1269	+	SL2.50ch09	8780460	8783123	1	2.06983	2.86806	0.470561	1.28796	-1.18937	-0.004096
S-slylnc1267	+	SL2.50ch09	8780460	8783123	2	0.495714	1.22803	1.30877	1.01893	-1.07861	-0.004096
S-slylnc1268	+	SL2.50ch09	8780460	8783123	1	1.20789	2.39318	0.986443	1.07774	-1.0217	-0.053248
S-slylnc1270	+	SL2.50ch09	8786354	8786721	1	14.6161	19.4045	0.40883	1.11241	-1.03769	-0.219546
S-slylnc1282	+	SL2.50ch09	13481548	13484185	1	0.929909	1.57968	0.76447	2.12042	-0.906502	-0.126976
S-slylnc1283	+	SL2.50ch09	13725462	13725814	1	5.3053	2.37455	-1.15978	-1.50909	-1.28844	-0.045056
S-slylnc1284	+	SL2.50ch09	13824752	13825614	1	0.777848	1.16882	0.587495	0.741483	-1.15521	-0.016384
S-slylnc1285	+	SL2.50ch09	14313095	14313464	1	0.203724	1.53701	2.91544	1.62864	-0.896982	-0.045056
S-slylnc1286	+	SL2.50ch09	15102250	15111729	1	2.20624	0.846422	-1.38214	-1.58635	-1.28337	-0.049152
S-slylnc1287	+	SL2.50ch09	15102250	15111729	1	2.07551	1.21316	-0.774694	-0.96263	-1.42516	-0.0004096
S-slylnc1291	+	SL2.50ch09	16984729	17001605	1	0.942931	1.17846	0.321685	0.237114	-1.26602	-0.0004096
S-slylnc1290	+	SL2.50ch09	16984729	17001605	1	2.10464	1.73231	-0.280876	-0.130359	-1.48007	-0.077824
S-slylnc1289	+	SL2.50ch09	16984729	17001605	1	0.523027	1.4474	1.46851	0.899811	-1.26123	-0.0004096
S-slylnc1288	+	SL2.50ch09	16984729	17001605	1	0.177845	1.16239	2.7084	0.741795	-1.19067	-0.0004096
S-slylnc1292	+	SL2.50ch09	18755696	18757541	1	2.54544	3.47849	0.450547	1.50425	-1.07116	-0.14295
S-slylnc1294	+	SL2.50ch09	25347752	25350158	1	0.892376	1.25836	0.495817	1.26806	-1.15954	-0.045056
S-slylnc1295	+	SL2.50ch09	25814762	25814985	1	13.9612	17.3848	0.316401	0.375315	-1.15404	-0.0004096
S-slylnc1298	+	SL2.50ch09	30509120	30522048	2	1.51633	2.01635	0.411164	0.667992	-1.28442	-0.036864
S-slylnc1309	+	SL2.50ch09	44726926	44728743	1	4.08304	6.62001	0.697192	0.755412	-1.34715	-0.0098304
S-slylnc1310	-	SL2.50ch09	48849275	48849609	1	4.05438	0.875972	-2.21053	-1.81453	-1.09085	-0.0004096
S-slylnc1311	-	SL2.50ch09	48852515	48852764	1	4.47626	0.308365	-3.85958	-3.09232	-1.12957	-0.0004096
S-slylnc1312	-	SL2.50ch09	49144857	49147667	1	2.19221	3.63391	0.729132	2.589	-1.21551	-0.065536
S-slylnc1313	-	SL2.50ch09	53419036	53424540	4	1.06223	1.80785	0.767182	0.839294	-1.06896	-0.077824
S-slylnc1314	-	SL2.50ch09	54721007	54722837	2	5.23385	8.58014	0.713128	2.98229	-1.36478	-0.008192
S-slylnc1315	-	SL2.50ch09	54940956	54941562	1	0.821724	1.13865	0.470604	0.55305	-1.18013	-0.103219
S-slylnc1316	-	SL2.50ch09	55169596	55170943	2	0.665006	0.352876	-0.914205	-1.19516	-1.15364	-0.0004096
S-slylnc1317	-	SL2.50ch09	56402337	56402779	1	1.08097	0.774308	-0.481349	-0.426864	-1.24439	-0.016384
S-slylnc1323	-	SL2.50ch09	58508396	58520415	1	0.549594	1.19754	1.12363	0.47431	-1.19566	-0.0004096
S-slylnc1321	-	SL2.50ch09	58508396	58520415	1	0.550837	1.33439	1.27648	0.575215	-1.12629	-0.0004096
S-slylnc1322	-	SL2.50ch09	58508396	58520415	1	0.596334	1.36089	1.19036	0.733862	-1.21981	-0.12288
S-slylnc1324	-	SL2.50ch09	58645756	58648533	1	1.6677	3.08757	0.88861	0.510526	-0.932573	-0.0004096
S-slylnc1325	-	SL2.50ch09	60287558	60292503	1	3.80894	6.08777	0.676524	1.75612	-0.969026	-0.0004096
S-slylnc1332	-	SL2.50ch09	62343060	62343895	1	10.4161	15.1459	0.540117	2.09894	-1.11413	-0.0004096
S-slylnc1333	-	SL2.50ch09	62970504	62970784	1	2.27932	0.191576	-3.57262	-2.2144	-0.863703	-0.024576
S-slylnc1337	-	SL2.50ch09	63970926	63971540	1	423.15	387.806	-0.125833	-0.580369	-1.05481	-0.0004096
S-slylnc1338	-	SL2.50ch09	63987071	63987793	1	0.386658	1.07481	1.47495	1.65632	-1.14747	-0.0004096
S-slylnc1340	-	SL2.50ch09	64007991	64015940	1	3.33657	4.01548	0.267206	0.133465	-1.3641	-0.0004096
S-slylnc1339	-	SL2.50ch09	64007991	64015940	1	0.879964	2.01095	1.19236	0.527154	-0.926696	-0.0008192
S-slylnc1349	-	SL2.50ch09	66338025	66338517	1	0.0421217	1.57453	5.22421	1.66246	-1.07713	-0.0004096
S-slylnc1352	-	SL2.50ch09	66844389	66846371	2	2.10352	1.1637	-0.854083	-1.02031	-1.12356	-0.0004096
S-slylnc1354	-	SL2.50ch09	67472168	67473521	2	6.45726	13.0466	1.01467	1.47156	-1.19641	-0.0004096
S-slylnc1353	-	SL2.50ch09	67472168	67473521	1	5.66135	18.967	1.74427	4.9684	-1.27715	-0.0004096
S-slylnc1355	-	SL2.50ch09	67474175	67474936	1	0.57963	2.03959	1.81507	2.39262	-1.31056	-0.0004096
S-slylnc1358	-	SL2.50ch09	69739719	69745928	1	8.56252	3.84134	-1.15643	-0.347736	-1.35555	-0.0004096
S-slylnc1361	-	SL2.50ch09	70225338	70234231	1	1.05956	1.29028	0.284224	0.233269	-1.21938	-0.053248
S-slylnc1360	-	SL2.50ch09	70225338	70234231	1	1.15554	2.14811	0.894503	0.757393	-1.26978	-0.0004096
S-slylnc1362	-	SL2.50ch09	70559422	70565267	1	1.17893	3.24425	1.46041	0.55046	-1.13719	-0.0004096
S-slylnc1363	-	SL2.50ch09	70696596	70696935	1	10.2878	9.6999	-0.0848882	-0.174275	-1.51428	-0.0004096
S-slylnc1364	-	SL2.50ch09	71094270	71094573	1	3.88037	2.05073	-0.920054	-0.903246	-1.08555	-0.0004096
S-slylnc1213	-	SL2.50ch09	24038	28417	2	1.3897	2.17104	0.643609	1.56962	-1.22868	-0.086016
S-slylnc1214	-	SL2.50ch09	24038	28417	2	1.64539	2.44119	0.569156	1.22864	-1.37283	-0.0004096
S-slylnc1218	-	SL2.50ch09	757538	758048	1	3.77114	3.27311	-0.20434	-0.379239	-1.10368	-0.0004096
S-slylnc1219	-	SL2.50ch09	890308	903607	1	0.895842	1.53869	0.780384	0.730502	-1.35674	-0.06144
S-slylnc1222	-	SL2.50ch09	1104651	1121745	1	0.974617	1.39303	0.51532	0.345877	-1.32977	-0.0045056
S-slylnc1221	-	SL2.50ch09	1104651	1121745	3	2.01455	3.58285	0.830652	1.57866	-1.18882	-0.129024
S-slylnc1223	-	SL2.50ch09	1303147	1303616	1	1.77314	0.101431	-4.12773	-2.38181	-1.29003	-0.0004096
S-slylnc1224	-	SL2.50ch09	1303702	1304103	1	32.5538	1.54687	-4.39541	-6.17178	-0.745774	-0.090112
S-slylnc1226	-	SL2.50ch09	1556028	1556303	1	0.932039	2.55581	1.45532	0.899119	-1.4757	-0.101171
S-slylnc1228	-	SL2.50ch09	1569529	1581335	1	0.930513	1.01132	0.120138	0.12204	-1.27092	-0.0507904
S-slylnc1227	-	SL2.50ch09	1569529	1581335	1	1.09223	1.43311	0.39187	0.2849	-1.40843	-0.0004096
S-slylnc1230	-	SL2.50ch09	2014271	2014697	1	1.40637	1.90752	0.439716	0.505883	-1.21771	-0.0004096
S-slylnc1232	-	SL2.50ch09	2843009	2843273	1	4.32187	2.62166	-0.721171	-0.643259	-0.753688	-0.0004096
S-slylnc1239	-	SL2.50ch09	3940513	3954588	1	0.540686	1.18749	1.13505	0.776188	-1.3898	-0.012288
S-slylnc1248	-	SL2.50ch09	4339742	4339970	1	9.57989	21.0925	1.13865	1.41747	-1.12553	-0.221184
S-slylnc1249	-	SL2.50ch09	4646426	4647509	1	1.46359	3.17846	1.11882	2.57238	-1.29073	-0.028672
S-slylnc1253	-	SL2.50ch09	6266115	6266738	1	3.0201	1.95546	-0.627084	-0.36026	-1.04964	-0.0004096
S-slylnc1254	-	SL2.50ch09	6268187	6268701	1	1.61108	0.54401	-1.56632	-1.52733	-1.18195	-0.405504
S-slylnc1255	-	SL2.50ch09	6790157	6791168	1	2.22185	1.97772	-0.167923	-0.366313	-1.07251	-0.0004096
S-slylnc1261	-	SL2.50ch09	7306255	7309239	1	2.86791	4.27424	0.575671	0.898675	-1.27366	-0.0004096
S-slylnc1257	-	SL2.50ch09	7306255	7309239	2	0.0735469	0.70978	3.27064	0.9113	-1.38056	-0.0004096
S-slylnc1259	-	SL2.50ch09	7306255	7309239	3	1.24586	2.53588	1.02534	1.03142	-0.918956	-0.126976
S-slylnc1262	-	SL2.50ch09	7306255	7309239	3	0.70214	0	#NAME?	#NAME?	-0.963379	-0.126976
S-slylnc1263	-	SL2.50ch09	7306255	7309239	3	5.85636	5.40585	-0.115483	-0.229303	-0.885517	-0.0004096
S-slylnc1260	-	SL2.50ch09	7306255	7309239	3	0.891323	1.55595	0.803771	0.474638	-0.928778	-0.0004096
S-slylnc1258	-	SL2.50ch09	7306255	7309239	2	1.18723	2.45978	1.05093	1.43478	-0.94844	-0.0004096
S-slylnc1265	+	SL2.50ch09	7791247	7791545	1	3.39122	2.35765	-0.524453	-0.522067	-1.10526	-0.0004096
S-slylnc1266	+	SL2.50ch09	8629009	8631733	1	0.692324	1.44679	1.06333	1.37098	-1.06874	-0.069632
S-slylnc1271	+	SL2.50ch09	8900702	8901251	1	1.56061	0.227767	-2.77648	-2.08387	-1.00134	-0.004096
S-slylnc1272	+	SL2.50ch09	8901314	8903075	1	1.85379	0.379933	-2.28666	-4.09438	-1.22673	-0.028672
S-slylnc1273	+	SL2.50ch09	9222640	9227302	1	1.33008	1.01461	-0.390584	-0.246934	-1.21547	-0.0004096
S-slylnc1274	+	SL2.50ch09	9534602	9561394	2	9.9052	2.98166	-1.73207	-1.80767	-0.643716	-0.0004096
S-slylnc1275	+	SL2.50ch09	9534602	9561394	1	5.96104	2.05385	-1.53724	-4.09812	-0.898131	-0.0004096
S-slylnc1276	+	SL2.50ch09	10704847	10712455	1	1.55085	0.388454	-1.99724	-1.19279	-1.38693	-0.0004096
S-slylnc1277	+	SL2.50ch09	11306559	11307101	1	2.15449	2.92879	0.442958	0.739699	-1.2937	-0.0004096
S-slylnc1278	+	SL2.50ch09	11310147	11310436	1	3.73189	1.00338	-1.89504	-1.44345	-1.2195	-0.0004096
S-slylnc1279	+	SL2.50ch09	11310548	11311356	1	1.77531	1.75402	-0.0174008	-0.0321212	-1.2908	-0.0008192
S-slylnc1280	+	SL2.50ch09	12693828	12715810	1	0.662494	2.09217	1.65902	0.569199	-1.00405	-0.0004096
S-slylnc1281	+	SL2.50ch09	12693828	12715810	1	1.21837	2.40347	0.980164	0.426938	-1.1814	-0.04096
S-slylnc1293	+	SL2.50ch09	24474744	24475235	1	51.6824	96.0972	0.894823	4.23304	-1.5046	-0.0331776
S-slylnc1296	+	SL2.50ch09	26749845	26756016	1	0.616004	1.15743	0.909919	1.61824	-1.17319	-0.0004096
S-slylnc1297	+	SL2.50ch09	28200058	28219217	1	0.314259	1.68405	2.42191	0.956018	-1.0214	-0.0004096
S-slylnc1299	+	SL2.50ch09	33612083	33638751	1	1.60773	1.44405	-0.154904	-0.104152	-1.28296	-0.0004096
S-slylnc1300	+	SL2.50ch09	33612083	33638751	1	2.16671	0.880411	-1.29926	-0.727487	-1.29659	-0.0004096
S-slylnc1301	+	SL2.50ch09	35306694	35307020	1	8.4659	7.02693	-0.26877	-0.474008	-1.39822	-0.0004096
S-slylnc1302	+	SL2.50ch09	35307319	35307549	1	8.9774	8.50937	-0.0772444	-0.0830311	-1.35856	-0.106496
S-slylnc1303	+	SL2.50ch09	38704473	38704928	1	0.765583	1.2707	0.730996	0.728513	-1.40697	-0.0004096
S-slylnc1304	+	SL2.50ch09	40280696	40281388	1	12.3774	15.0497	0.282024	0.145536	-1.21789	-0.0528384
S-slylnc1305	+	SL2.50ch09	42259809	42275005	1	1.36852	6.83299	2.3199	0.569634	-1.09628	-0.0004096
S-slylnc1306	+	SL2.50ch09	42259809	42275005	1	1.21865	1.49212	0.29208	0.266212	-1.17848	-0.032768
S-slylnc1307	+	SL2.50ch09	42275055	42275362	1	8.10453	21.9118	1.43491	2.84537	-1.27835	-0.0004096
S-slylnc1308	+	SL2.50ch09	43525987	43526782	1	1.19979	2.36965	0.981893	1.73467	-1.11221	-0.0004096
S-slylnc1318	+	SL2.50ch09	58184164	58184466	1	3.07686	1.17325	-1.39094	-1.08788	-1.29964	-0.0004096
S-slylnc1319	+	SL2.50ch09	58275324	58275664	1	0.168929	1.57433	3.22025	1.81684	-0.959983	-0.0004096
S-slylnc1320	+	SL2.50ch09	58294550	58294881	1	3.11636	1.77424	-0.812659	-0.825055	-1.27292	-0.0004096
S-slylnc1326	+	SL2.50ch09	60398864	60399167	1	4.26688	5.02093	0.234774	0.296889	-1.11373	-0.0004096
S-slylnc1327	+	SL2.50ch09	60407050	60408621	1	1.23827	1.42885	0.206528	0.482378	-1.20617	-0.0372736
S-slylnc1328	+	SL2.50ch09	60409454	60410184	1	1.99444	3.42863	0.78165	1.59844	-1.0126	-0.012288
S-slylnc1329	+	SL2.50ch09	60463652	60465155	1	1.52238	1.78279	0.227806	0.515259	-1.17419	-0.0004096
S-slylnc1331	+	SL2.50ch09	60899596	60902709	2	1.44824	0.866623	-0.740829	-0.79292	-0.807124	-0.0217088
S-slylnc1330	+	SL2.50ch09	60899596	60902709	1	0.688237	1.00701	0.5491	0.714298	-0.908278	-0.0217088
S-slylnc1334	+	SL2.50ch09	63108340	63116800	1	1.47398	2.38076	0.6917	0.117418	-0.890867	-0.0004096
S-slylnc1335	+	SL2.50ch09	63514693	63521291	1	1.33443	1.23123	-0.116121	-0.0672149	-1.42965	-0.0004096
S-slylnc1336	+	SL2.50ch09	63970926	63971540	1	22.1058	33.4357	0.596963	1.20026	-1.08435	-0.0004096
S-slylnc1341	+	SL2.50ch09	65280219	65296374	1	0.323973	1.15317	1.83165	1.28579	-1.18574	-0.0004096
S-slylnc1344	+	SL2.50ch09	65566277	65584978	1	0.990582	1.07355	0.116041	0.0614373	-1.19859	-0.0004096
S-slylnc1346	+	SL2.50ch09	65566277	65584978	1	1.35459	1.41689	0.0648772	0.0257568	-1.35843	-0.203162
S-slylnc1342	+	SL2.50ch09	65566277	65584978	1	0.43002	1.9423	2.17529	0.787827	-1.21428	-0.0004096
S-slylnc1343	+	SL2.50ch09	65566277	65584978	1	1.04416	0.76037	-0.457566	-0.367883	-0.991454	-0.0004096
S-slylnc1345	+	SL2.50ch09	65566277	65584978	2	1.49022	1.60583	0.10779	0.228452	-1.28942	-0.126976
S-slylnc1347	+	SL2.50ch09	65714823	65715122	1	1.6117	1.57317	-0.0349143	-0.0268213	-1.33821	-0.0004096
S-slylnc1348	+	SL2.50ch09	66314858	66315318	1	17.8153	15.8021	-0.173002	-0.500255	-1.22972	-0.0004096
S-slylnc1350	+	SL2.50ch09	66565147	66566301	1	10.907	14.2824	0.388988	1.67895	-1.10382	-0.0004096
S-slylnc1351	+	SL2.50ch09	66640100	66640507	1	0.686873	1.9428	1.50002	1.32999	-0.929375	-0.0004096
S-slylnc1356	+	SL2.50ch09	68490946	68498601	1	2.88894	6.26754	1.11736	0.679113	-1.19993	-0.0004096
S-slylnc1357	+	SL2.50ch09	68722746	68723312	2	1.71588	0.931675	-0.881046	-0.988866	-1.12397	-0.0004096
S-slylnc1359	+	SL2.50ch09	70134088	70134407	1	2.85818	5.31992	0.896306	1.12564	-0.587399	-0.0004096
S-slylnc1365	+	SL2.50ch09	71440748	71441020	1	3.52957	1.30632	-1.43399	-1.50872	-1.01506	-0.0688128
S-slylnc1366	+	SL2.50ch10	506852	511531	1	3.3851	1.5068	-1.16771	-1.44406	-1.29137	-0.0004096
S-slylnc1367	+	SL2.50ch10	575107	579903	1	6.1463	1.04769	-2.55251	-1.09121	-1.14582	-0.0004096
S-slylnc1368	+	SL2.50ch10	731729	744035	1	2.5747	0.553919	-2.21666	-0.45556	-1.26831	-0.0004096
S-slylnc1369	+	SL2.50ch10	731729	744035	1	4.01408	0	#NAME?	#NAME?	-1.22477	-0.0004096
S-slylnc1372	+	SL2.50ch10	1194285	1194723	1	0.355738	1.12422	1.66004	1.22897	-1.40101	-0.0004096
S-slylnc1373	+	SL2.50ch10	1254530	1254779	1	6.88094	4.0628	-0.760132	-1.04786	-1.3572	-0.0004096
S-slylnc1374	+	SL2.50ch10	1711055	1711910	1	1.96579	1.7285	-0.185587	-0.362778	-1.3252	-0.0004096
S-slylnc1375	+	SL2.50ch10	1935466	1936464	1	2.42042	3.11234	0.362744	0.904627	-0.932173	-0.0004096
S-slylnc1376	+	SL2.50ch10	2367053	2368247	1	32.4301	34.5061	0.089517	0.41879	-1.25352	-0.0004096
S-slylnc1378	+	SL2.50ch10	2533314	2535089	1	8.82033	11.0269	0.322124	0.272259	-1.4606	-0.0004096
S-slylnc1379	+	SL2.50ch10	2630849	2634680	1	0.939309	4.06106	2.11219	7.41285	-1.21673	-0.08192
S-slylnc1380	+	SL2.50ch10	3321510	3324783	1	1.22288	1.82423	0.577004	1.87441	-1.17505	-0.0004096
S-slylnc1381	+	SL2.50ch10	3967221	3977451	1	1.6965	2.67639	0.657729	0.331463	-1.43998	-0.06144
S-slylnc1385	+	SL2.50ch10	4700132	4700691	1	89.1371	75.9812	-0.230383	-0.473835	-1.24131	-0.0004096
S-slylnc1392	+	SL2.50ch10	8816802	8817766	1	0.801693	1.34118	0.742382	0.50568	-0.830738	-0.0004096
S-slylnc1397	+	SL2.50ch10	10847204	10851827	2	7.03705	6.49571	-0.115482	-0.226253	-1.05153	-0.0004096
S-slylnc1396	+	SL2.50ch10	10847204	10851827	1	0.618159	1.1341	0.875498	0.965438	-1.3706	-0.0114688
S-slylnc1399	+	SL2.50ch10	11316023	11333093	1	1.69253	2.72456	0.686841	0.224449	-1.15691	-0.0004096
S-slylnc1400	+	SL2.50ch10	11316023	11333093	1	2.10354	1.67725	-0.326722	-0.157277	-1.47269	-0.0004096
S-slylnc1398	+	SL2.50ch10	11316023	11333093	1	1.2937	3.44478	1.41291	0.571072	-1.18946	-0.0004096
S-slylnc1401	+	SL2.50ch10	12192188	12192764	1	0.157011	1.0044	2.6774	1.83063	-1.31167	-0.117555
S-slylnc1405	+	SL2.50ch10	19137051	19140088	2	1.73447	2.59052	0.578745	0.650234	-1.3248	-0.016384
S-slylnc1404	+	SL2.50ch10	19137051	19140088	1	4.44818	6.80496	0.613371	2.59737	-1.19636	-0.016384
S-slylnc1415	+	SL2.50ch10	26412455	26437547	1	1.44698	2.12567	0.554874	0.470417	-1.16866	-0.569344
S-slylnc1416	+	SL2.50ch10	26412455	26437547	1	1.75454	2.16214	0.301368	0.151649	-1.25426	-0.0004096
S-slylnc1418	+	SL2.50ch10	27807563	27811676	3	1.51811	2.97156	0.968947	1.69215	-1.25136	-0.0004096
S-slylnc1419	+	SL2.50ch10	27807563	27811676	2	0.762606	1.26838	0.733975	0.692762	-1.2453	-0.0004096
S-slylnc1421	+	SL2.50ch10	28024566	28029290	2	2.53981	2.53424	-0.00316666	-0.00406717	-1.23517	-0.0004096
S-slylnc1420	-	SL2.50ch10	28024566	28029290	2	0.809703	1.25417	0.631274	1.96144	-1.25802	-0.0004096
S-slylnc1422	-	SL2.50ch10	28332006	28332317	1	0.569172	1.16093	1.02834	0.888587	-1.01216	-0.0004096
S-slylnc1423	-	SL2.50ch10	32251077	32251437	1	0.499815	1.13817	1.18725	1.10817	-0.913692	-0.0004096
S-slylnc1425	-	SL2.50ch10	33199870	33204490	1	3.13302	1.04976	-1.57749	-4.2338	-1.25075	-0.086016
S-slylnc1424	-	SL2.50ch10	33199870	33204490	2	0.43574	0.657801	0.594184	0.289601	-1.25504	-0.086016
S-slylnc1426	-	SL2.50ch10	36684642	36685622	1	1.28005	0.656613	-0.963089	-1.33475	-1.25173	-0.0004096
S-slylnc1429	-	SL2.50ch10	40374721	40375990	2	2.75562	3.90584	0.503257	1.42851	-1.26326	-0.125747
S-slylnc1430	-	SL2.50ch10	41659514	41661462	1	3.6052	3.96502	0.137247	0.506943	-1.34753	-0.012288
S-slylnc1431	-	SL2.50ch10	43880781	43882471	1	2.19286	1.25117	-0.809537	-2.09991	-1.28951	-0.0208896
S-slylnc1432	-	SL2.50ch10	43892728	43893172	1	2.18585	1.8329	-0.254069	-0.330357	-1.25001	-0.121651
S-slylnc1436	-	SL2.50ch10	47458263	47458493	1	0	5.02059	inf	#NAME?	-1.23961	-0.0004096
S-slylnc1438	-	SL2.50ch10	48524394	48524720	1	1373.64	1429.6	0.057604	0.248605	-1.48818	-0.0004096
S-slylnc1439	-	SL2.50ch10	49668520	49671210	1	4.41929	2.27362	-0.958821	-3.68035	-0.982981	-0.049152
S-slylnc1440	-	SL2.50ch10	49791796	49793015	1	2.24034	0.39977	-2.48648	-3.78238	-1.12728	-0.04096
S-slylnc1441	-	SL2.50ch10	49927039	49928720	1	45.7771	40.6169	-0.172544	-0.875005	-1.11003	-0.0004096
S-slylnc1442	-	SL2.50ch10	50881126	50882317	1	6.23334	6.8123	0.128136	0.470002	-1.13012	-0.045056
S-slylnc1443	-	SL2.50ch10	50882379	50884668	1	2.90183	3.82648	0.399056	1.49619	-1.39358	-0.0004096
S-slylnc1445	-	SL2.50ch10	55225217	55227031	1	1.44236	0.632302	-1.18974	-2.49813	-1.1793	-0.065536
S-slylnc1446	-	SL2.50ch10	55251308	55259457	1	6.23064	4.43881	-0.489206	-0.802426	-1.20837	-0.04096
S-slylnc1447	-	SL2.50ch10	55384414	55384669	1	1.03397	2.41074	1.22127	0.861404	-1.14562	-0.0004096
S-slylnc1449	-	SL2.50ch10	56013504	56014840	1	0.885196	1.24158	0.488108	0.862086	-1.09254	-0.0004096
S-slylnc1453	-	SL2.50ch10	57043521	57063036	1	2.35043	2.65476	0.17566	0.144531	-0.905622	-0.0004096
S-slylnc1452	-	SL2.50ch10	57043521	57063036	1	1.45713	2.3311	0.677882	1.23704	-0.088614	-0.06144
S-slylnc1457	-	SL2.50ch10	59196028	59203943	2	2.1532	1.0029	-1.10231	-1.24879	-1.30019	-0.0004096
S-slylnc1459	-	SL2.50ch10	59902752	59903616	2	0.809481	1.02134	0.335401	0.446481	-0.961833	-0.012288
S-slylnc1460	-	SL2.50ch10	60036669	60046778	1	5.14933	4.60849	-0.16009	-0.132655	-1.28476	-0.0004096
S-slylnc1461	-	SL2.50ch10	60036669	60046778	1	3.06629	3.52472	0.201016	0.110113	-0.898402	-0.0004096
S-slylnc1462	-	SL2.50ch10	60153138	60153441	1	5042.24	3428.53	-0.556478	-2.13708	-1.11975	-0.0004096
S-slylnc1463	-	SL2.50ch10	60180702	60180989	1	0.123424	1.94669	3.97933	1.89563	-1.41689	-0.0004096
S-slylnc1465	-	SL2.50ch10	60633668	60633872	1	12.2368	14.603	0.25503	0.234893	-1.35491	-0.065536
S-slylnc1469	-	SL2.50ch10	61194515	61196202	1	0.293533	1.11977	1.93161	2.97441	-1.27375	-0.16384
S-slylnc1470	-	SL2.50ch10	61208589	61222932	1	0.214288	1.47955	2.78753	1.13844	-1.28425	-0.0004096
S-slylnc1471	-	SL2.50ch10	61237755	61242102	1	1.12464	2.43993	1.11738	0.432021	-1.2825	-0.0004096
S-slylnc1474	-	SL2.50ch10	61679113	61683384	1	1.1266	1.69253	0.58721	0.193382	-1.24305	-0.0004096
S-slylnc1476	-	SL2.50ch10	61981263	61981768	1	1.78084	1.02145	-0.80194	-0.938413	-1.40106	-0.0004096
S-slylnc1478	-	SL2.50ch10	62237883	62243481	1	2.17623	2.1279	-0.0323943	-0.0645817	-1.29551	-0.278528
S-slylnc1479	-	SL2.50ch10	62237883	62243481	1	2.3572	1.80515	-0.384961	-0.322886	-1.13736	-0.0004096
S-slylnc1480	-	SL2.50ch10	62308069	62311900	1	3.13526	2.6165	-0.260948	-0.265905	-1.31244	-0.151552
S-slylnc1481	-	SL2.50ch10	62480957	62489330	1	0.537483	2.04955	1.93102	0.955852	-1.1624	-0.0004096
S-slylnc1482	-	SL2.50ch10	62688037	62694361	1	4.97558	3.71808	-0.420305	-0.217887	-1.16699	-0.0004096
S-slylnc1483	-	SL2.50ch10	62688037	62694361	1	4.39852	1.849	-1.25027	-0.578061	-1.34524	-0.0004096
S-slylnc1484	-	SL2.50ch10	63546982	63547839	1	2.72059	2.74901	0.0149931	0.0345741	-1.37755	-0.004096
S-slylnc1489	-	SL2.50ch10	64109324	64116878	1	1.05434	0.188861	-2.48095	-0.918187	-1.25934	-0.0004096
S-slylnc1490	-	SL2.50ch10	64515654	64517101	1	23.9537	21.4433	-0.159723	-0.671448	-1.20824	-0.0004096
S-slylnc1493	-	SL2.50ch10	65361744	65362739	2	0.0936877	0.527906	2.49435	1.5229	-1.37602	-0.0004096
S-slylnc1370	-	SL2.50ch10	883865	897131	1	1.7056	2.28836	0.424031	0.297078	-1.02406	-0.0004096
S-slylnc1371	-	SL2.50ch10	1132412	1141049	1	2.12746	0.272922	-2.96257	-1.4133	-1.34503	-0.0004096
S-slylnc1377	-	SL2.50ch10	2485075	2485493	1	1.54917	0.533864	-1.53695	-1.20573	-1.2984	-0.0004096
S-slylnc1383	-	SL2.50ch10	4403269	4406044	1	6.35575	6.60801	0.0561532	0.0303676	-1.14394	-0.0004096
S-slylnc1382	-	SL2.50ch10	4403269	4406044	1	5.24419	3.72153	-0.494822	-0.464431	-1.47683	-0.0004096
S-slylnc1384	-	SL2.50ch10	4455875	4456113	1	6.49419	8.3092	0.355561	0.377388	-1.34065	-0.0004096
S-slylnc1386	-	SL2.50ch10	5998598	5998871	1	4.44102	0	#NAME?	#NAME?	-1.11986	-0.0004096
S-slylnc1387	-	SL2.50ch10	6167124	6174750	1	0.595999	1.15171	0.950396	0.741565	-1.41321	-0.0004096
S-slylnc1388	-	SL2.50ch10	6236525	6236781	1	2.45579	6.95067	1.50097	1.3265	-1.32622	-0.0004096
S-slylnc1389	-	SL2.50ch10	6836190	6836482	1	0	1.78843	inf	#NAME?	-1.31238	-0.0004096
S-slylnc1390	-	SL2.50ch10	7375557	7376220	1	0.572333	1.30695	1.19127	0.720558	-1.15755	-0.0004096
S-slylnc1391	-	SL2.50ch10	7399619	7409784	1	1.29406	1.5494	0.259807	0.343635	-0.771377	-0.0004096
S-slylnc1393	-	SL2.50ch10	10161552	10163081	1	1.8415	3.71512	1.01253	2.59049	-0.968203	-0.0434176
S-slylnc1394	-	SL2.50ch10	10518721	10526684	2	1.11094	1.23223	0.149495	0.126742	-1.29989	-0.0094208
S-slylnc1395	-	SL2.50ch10	10735889	10736187	1	11.9114	16.1619	0.440252	0.888805	-1.26622	-0.131072
S-slylnc1402	-	SL2.50ch10	14083820	14095119	1	6.67153	5.29477	-0.333449	-0.148781	-1.07233	-0.0004096
S-slylnc1403	-	SL2.50ch10	14083820	14095119	1	6.1727	4.31165	-0.51766	-0.421638	-1.19891	-0.114688
S-slylnc1406	-	SL2.50ch10	20920813	20924882	2	10.1467	9.3776	-0.113721	-0.156662	-1.11774	-0.0036864
S-slylnc1408	-	SL2.50ch10	21142963	21178183	1	0.560135	1.15168	1.03989	0.813676	-1.24225	-0.0004096
S-slylnc1407	-	SL2.50ch10	21142963	21178183	1	0.504218	2.56655	2.34771	1.01809	-1.20196	-0.0004096
S-slylnc1409	-	SL2.50ch10	21635199	21637738	1	0.599304	2.0571	1.77925	4.44269	-1.3173	-0.159744
S-slylnc1410	-	SL2.50ch10	21842818	21887763	1	1.28118	2.26493	0.821991	0.564142	-1.4688	-0.0679936
S-slylnc1411	-	SL2.50ch10	21842818	21887763	1	1.35385	2.35164	0.796595	0.360191	-1.16782	-0.057344
S-slylnc1412	-	SL2.50ch10	21842818	21887763	1	1.06152	1.55061	0.546713	0.34535	-1.24334	-0.069632
S-slylnc1413	-	SL2.50ch10	21842818	21887763	1	1.28855	0.887644	-0.53769	-0.182459	-1.30903	-0.0004096
S-slylnc1414	-	SL2.50ch10	23480856	23484386	1	0.499954	1.555	1.63704	1.85131	-1.39796	-0.0004096
S-slylnc1417	-	SL2.50ch10	27511090	27514198	1	0.886455	1.1462	0.370737	1.02726	-1.42434	-0.028672
S-slylnc1427	-	SL2.50ch10	38252547	38252800	1	3.33122	1.58102	-1.0752	-1.04093	-1.25917	-0.0004096
S-slylnc1428	-	SL2.50ch10	40287003	40287330	1	0.395873	1.42677	1.84965	1.57979	-1.21902	-0.0004096
S-slylnc1433	-	SL2.50ch10	46397827	46398259	1	0.956184	1.44761	0.59831	0.583158	-1.23192	-0.0004096
S-slylnc1434	-	SL2.50ch10	47003816	47006858	1	1.45217	0.778916	-0.898668	-1.55658	-0.993279	-0.0290816
S-slylnc1435	-	SL2.50ch10	47125959	47131563	1	0.319593	1.14578	1.84203	1.9386	-1.34881	-0.0004096
S-slylnc1437	-	SL2.50ch10	48524394	48524720	1	156.259	185.852	0.250213	0.62437	-1.30946	-0.0004096
S-slylnc1444	-	SL2.50ch10	53346453	53351439	1	1.53929	1.70074	0.1439	0.332625	-1.16792	-0.0012288
S-slylnc1448	-	SL2.50ch10	55647020	55648297	1	0.423141	1.75703	2.05392	3.24838	-1.25124	-0.0004096
S-slylnc1450	-	SL2.50ch10	56013504	56014840	1	1.23926	1.34215	0.115072	0.15453	-1.19333	-0.22528
S-slylnc1451	-	SL2.50ch10	56589819	56590802	1	2.59771	0.371234	-2.80684	-3.73991	-1.27196	-0.117146
S-slylnc1454	-	SL2.50ch10	57293806	57294198	1	11.6812	11.1682	-0.0647953	-0.150378	-1.29846	-0.02048
S-slylnc1455	-	SL2.50ch10	57306590	57309047	1	2.89696	2.72722	-0.0871075	-0.318571	-1.30249	-0.0188416
S-slylnc1456	-	SL2.50ch10	58687254	58698406	1	1.53963	3.67463	1.25501	0.228399	-1.10343	-0.098304
S-slylnc1458	-	SL2.50ch10	59348815	59350025	1	1.28027	1.17469	-0.124163	-0.243609	-1.1346	-0.067584
S-slylnc1464	-	SL2.50ch10	60237766	60244376	2	0.682789	0.95044	0.477155	0.524119	-1.15912	-0.0512
S-slylnc1466	-	SL2.50ch10	60707135	60709505	1	3.41106	5.03293	0.561177	0.498783	-1.21724	-0.0004096
S-slylnc1467	+	SL2.50ch10	60750943	60762775	1	0.0205319	1.07535	5.7108	1.10895	-1.42062	-0.0004096
S-slylnc1468	+	SL2.50ch10	60750943	60762775	1	0.124343	1.44762	3.54129	3.08009	-1.13215	-0.0004096
S-slylnc1473	+	SL2.50ch10	61483766	61498676	1	1.63377	0.980959	-0.735944	-0.338594	-1.1787	-0.0004096
S-slylnc1472	+	SL2.50ch10	61483766	61498676	1	1.37851	1.77438	0.364208	0.487049	-1.25635	-0.0401408
S-slylnc1475	+	SL2.50ch10	61722360	61725425	1	1.01285	3.83237	1.91982	0.981398	-1.0781	-0.0004096
S-slylnc1477	+	SL2.50ch10	62229875	62235895	1	2.9054	2.42486	-0.260831	-0.324112	-1.25189	-0.0004096
S-slylnc1486	+	SL2.50ch10	63780509	63795271	1	2.22994	3.97811	0.83508	0.941553	-1.31827	-0.0004096
S-slylnc1488	+	SL2.50ch10	63780509	63795271	1	2.40498	3.70434	0.623194	0.773437	-0.960415	-0.098304
S-slylnc1485	+	SL2.50ch10	63780509	63795271	1	2.43451	11.7415	2.26992	0.638599	-1.14625	-0.0004096
S-slylnc1487	+	SL2.50ch10	63780509	63795271	1	2.83952	4.91361	0.791135	0.936644	-1.27772	-0.0004096
S-slylnc1491	+	SL2.50ch10	65023612	65027442	1	3.22068	1.99938	-0.687812	-0.319896	-1.47801	-0.0004096
S-slylnc1492	+	SL2.50ch10	65029223	65032765	2	51.2254	48.8091	-0.0697102	-0.330224	-0.588419	-0.02048
S-slylnc1494	+	SL2.50ch10	65487622	65488286	1	165.112	174.313	0.078231	0.393297	-1.16616	-0.0004096
S-slylnc1496	+	SL2.50ch11	943643	972148	1	0.93632	4.00884	2.09811	0.962803	-1.25782	-0.0004096
S-slylnc1499	+	SL2.50ch11	2393218	2394059	1	1.15149	1.70546	0.566662	0.962295	-1.00037	-0.008192
S-slylnc1501	+	SL2.50ch11	2871391	2872991	1	1.39178	2.30505	0.727865	1.85508	-1.03152	-0.0004096
S-slylnc1502	+	SL2.50ch11	2904261	2912195	1	0.815468	2.07569	1.34789	1.24475	-1.20155	-0.0004096
S-slylnc1504	+	SL2.50ch11	3175067	3178748	1	8.47787	6.54431	-0.37346	-0.148958	-1.27185	-0.0004096
S-slylnc1505	+	SL2.50ch11	4024959	4025307	1	1.30294	1.1748	-0.149349	-0.121506	-1.06033	-0.0004096
S-slylnc1508	+	SL2.50ch11	4483931	4494344	1	0.938828	1.77227	0.916662	0.404743	-1.17887	-0.0004096
S-slylnc1510	+	SL2.50ch11	5294328	5298810	1	0.905379	1.08267	0.257998	0.211083	-1.00812	-0.0004096
S-slylnc1512	+	SL2.50ch11	6334932	6344742	1	0.984467	2.6206	1.41248	0.546395	-0.742667	-0.0004096
S-slylnc1519	+	SL2.50ch11	7238106	7255999	1	1.11443	1.40211	0.331297	0.264618	-1.20262	-0.0352256
S-slylnc1520	+	SL2.50ch11	7343233	7605337	1	2.2548	8.42302	1.90134	1.17748	-1.08493	-0.0032768
S-slylnc1521	+	SL2.50ch11	7951946	8013992	1	2.42044	3.23949	0.420497	1.14737	-1.34596	-0.110592
S-slylnc1523	+	SL2.50ch11	8353159	8358029	1	0.589083	3.58859	2.60687	1.99554	-1.33947	-0.0004096
S-slylnc1525	+	SL2.50ch11	8751308	8759772	1	6.41363	0.885086	-2.85725	-0.737909	-0.960895	-0.0004096
S-slylnc1527	+	SL2.50ch11	9129323	9131436	1	1.20943	1.22851	0.0225826	0.0481832	-1.09737	-0.06144
S-slylnc1526	+	SL2.50ch11	9129323	9131436	2	0.263801	0.579372	1.13504	0.560486	-1.20154	-0.08192
S-slylnc1528	+	SL2.50ch11	9605894	9606586	1	0.277603	1.26655	2.18982	1.40309	-1.28202	-0.0004096
S-slylnc1532	+	SL2.50ch11	10496379	10496828	1	4.73607	5.17441	0.127705	0.250027	-1.09073	-0.0004096
S-slylnc1533	+	SL2.50ch11	11746904	11753073	1	3.48365	0.164725	-4.40247	-1.34643	-1.22222	-0.0004096
S-slylnc1535	+	SL2.50ch11	12016009	12016400	1	16.3836	16.61	0.0198029	0.0341051	-1.08376	-0.0004096
S-slylnc1537	+	SL2.50ch11	12992119	12995881	1	1.52342	2.96971	0.963011	2.4878	-1.2692	-0.0004096
S-slylnc1536	+	SL2.50ch11	12992119	12995881	2	0.112757	0.546874	2.278	1.00832	-1.15632	-0.0004096
S-slylnc1538	+	SL2.50ch11	12992119	12995881	2	0.957598	1.80965	0.918221	1.36602	-1.16012	-0.0004096
S-slylnc1541	+	SL2.50ch11	13285337	13289018	2	0.810099	1.02905	0.345138	0.267236	-1.27538	-0.0004096
S-slylnc1544	+	SL2.50ch11	13950325	13950768	1	1.19525	0.62157	-0.943326	-0.821267	-0.988419	-0.098304
S-slylnc1547	+	SL2.50ch11	16035145	16037127	1	1.12949	0.169309	-2.73794	-3.77402	-1.14896	-0.483328
S-slylnc1548	+	SL2.50ch11	16982969	16983278	1	1.7808	1.58392	-0.169023	-0.172493	-1.09974	-0.0004096
S-slylnc1549	+	SL2.50ch11	17210335	17210692	1	11.851	8.50773	-0.478164	-1.00146	-1.42014	-0.0004096
S-slylnc1551	+	SL2.50ch11	17345139	17349390	1	2.14881	2.42748	0.17592	0.313919	-1.09799	-0.0004096
S-slylnc1554	+	SL2.50ch11	19905148	19909832	1	2.00912	3.25159	0.694582	0.322711	-1.06562	-0.192512
S-slylnc1555	+	SL2.50ch11	25007087	25020992	1	2.02092	0	#NAME?	#NAME?	-0.783724	-0.016384
S-slylnc1556	+	SL2.50ch11	30275472	30277800	1	0.737487	1.03768	0.492678	1.1548	-1.00667	-0.045056
S-slylnc1564	+	SL2.50ch11	32022407	32027944	1	2.18913	1.55808	-0.490591	-0.951015	-1.12617	-0.167936
S-slylnc1570	+	SL2.50ch11	33125977	33173838	1	1.42462	1.58127	0.150515	0.0751682	-1.34754	-0.0004096
S-slylnc1568	+	SL2.50ch11	33125977	33173838	1	2.16967	1.28393	-0.756907	-0.267187	-1.10364	-0.0004096
S-slylnc1569	+	SL2.50ch11	33125977	33173838	1	1.77572	1.38545	-0.35805	-0.269299	-1.11997	-0.0004096
S-slylnc1572	+	SL2.50ch11	41517015	41572387	1	1.28965	1.07078	-0.268317	-0.118181	-0.842954	-0.185958
S-slylnc1573	+	SL2.50ch11	42880808	42885098	1	16.043	23.7769	0.567616	0.494117	-1.26282	-0.024576
S-slylnc1574	+	SL2.50ch11	42918312	42918729	1	2.69191	3.2563	0.274601	0.402374	-1.15357	-0.0004096
S-slylnc1576	+	SL2.50ch11	43587410	43594456	1	1.1103	1.89703	0.77279	1.26821	-1.02496	-0.02048
S-slylnc1575	+	SL2.50ch11	43587410	43594456	1	0.886948	1.77476	1.00071	1.05978	-1.249	-0.0004096
S-slylnc1579	+	SL2.50ch11	45350048	45351389	1	3.77505	3.37999	-0.159479	-0.0364689	-1.02799	-0.049152
S-slylnc1580	+	SL2.50ch11	45354450	45355924	1	1.00876	0.708287	-0.510179	-0.940972	-1.33988	-0.233472
S-slylnc1581	+	SL2.50ch11	45370951	45450174	1	2.46177	4.07742	0.727962	0.105992	-1.21274	-0.0004096
S-slylnc1583	+	SL2.50ch11	45464261	45465429	1	1.87227	1.9361	0.0483601	0.113403	-1.25206	-0.032768
S-slylnc1584	+	SL2.50ch11	45475515	45475872	1	5.70304	5.82715	0.0310585	0.0501018	-1.2346	-0.278528
S-slylnc1587	+	SL2.50ch11	48732151	48739878	1	5.19343	0.539236	-3.2677	-1.95356	-1.33561	-0.0004096
S-slylnc1598	+	SL2.50ch11	50656409	50662121	1	1.6005	2.02449	0.339038	0.217271	-1.44242	-0.0004096
S-slylnc1600	+	SL2.50ch11	50853734	50855560	2	0.699348	0.653041	-0.0988366	-0.146534	-1.33586	-0.0913408
S-slylnc1613	+	SL2.50ch11	51761593	51772712	1	1.42731	0.800627	-0.834095	-0.365643	-1.49948	-0.0004096
S-slylnc1619	+	SL2.50ch11	53151443	53155166	1	10.8025	16.1403	0.579297	0.483496	-1.21864	-0.0004096
S-slylnc1624	+	SL2.50ch11	55547637	55552905	1	13.5561	15.416	0.18549	0.0637613	-1.38518	-0.110592
S-slylnc1625	+	SL2.50ch11	55680663	55686612	1	7.24745	6.73992	-0.104743	-0.0755277	-1.36702	-0.04096
S-slylnc1626	+	SL2.50ch11	55851690	55852395	1	0.568722	1.22876	1.11141	1.30874	-0.99354	-0.069632
S-slylnc1495	+	SL2.50ch11	527294	527652	1	5.16156	4.34053	-0.249937	-0.391896	-1.33522	-0.049152
S-slylnc1497	+	SL2.50ch11	1652211	1658277	1	1.06499	1.25951	0.242018	0.148986	-1.20322	-0.0004096
S-slylnc1498	+	SL2.50ch11	2383384	2383940	1	1.36261	3.98615	1.54862	2.44543	-1.04367	-0.0004096
S-slylnc1500	+	SL2.50ch11	2405672	2406303	1	0.19639	1.14281	2.5408	2.01846	-0.962904	-0.0004096
S-slylnc1503	+	SL2.50ch11	3110272	3119721	1	1.56689	2.84503	0.86054	0.497691	-1.33672	-0.0004096
S-slylnc1506	+	SL2.50ch11	4137870	4183125	1	1.3721	1.22155	-0.167675	-0.0457367	-1.3123	-0.0004096
S-slylnc1507	+	SL2.50ch11	4216507	4222092	1	4.42967	4.76316	0.104718	0.0339328	-1.10448	-0.0004096
S-slylnc1509	+	SL2.50ch11	4558005	4558585	1	4.87565	1.28934	-1.91896	-3.11175	-0.751954	-0.0004096
S-slylnc1511	+	SL2.50ch11	5977491	5982094	1	0.972334	1.2427	0.353952	0.506833	-1.16333	-0.0004096
S-slylnc1516	+	SL2.50ch11	7002604	7010144	2	0.289441	3.12019	3.43029	2.79335	-1.09494	-0.0004096
S-slylnc1513	+	SL2.50ch11	7002604	7010144	1	0.0803489	3.39731	5.40197	2.13205	-1.27347	-0.0004096
S-slylnc1515	+	SL2.50ch11	7002604	7010144	1	0.206477	2.77068	3.74619	5.94341	-1.29046	-0.14336
S-slylnc1514	+	SL2.50ch11	7002604	7010144	1	0.260832	4.46895	4.09874	4.51386	-1.07631	-0.0004096
S-slylnc1517	+	SL2.50ch11	7002604	7010144	1	1.38918	7.98297	2.52269	3.05958	-1.42467	-0.0004096
S-slylnc1518	+	SL2.50ch11	7016994	7017287	1	0.370013	7.91824	4.41953	3.14094	-1.40097	-0.094208
S-slylnc1522	+	SL2.50ch11	8207340	8207656	1	192.923	164.898	-0.226452	-0.996637	-1.34569	-0.077824
S-slylnc1524	+	SL2.50ch11	8693775	8694382	1	1.75081	1.51994	-0.20401	-0.196288	-0.781591	-0.0282624
S-slylnc1530	+	SL2.50ch11	10262917	10264594	3	31.0435	24.2828	-0.354355	-1.25833	-1.24524	-0.0004096
S-slylnc1531	+	SL2.50ch11	10262917	10264594	3	9.20403	4.35924	-1.07819	-2.07768	-1.26567	-0.0004096
S-slylnc1529	+	SL2.50ch11	10262917	10264594	1	6.83041	9.79904	0.520669	0.396311	-1.33219	-0.0004096
S-slylnc1534	+	SL2.50ch11	12016009	12016400	1	6.91403	6.24762	-0.14622	-0.226859	-1.01839	-0.0004096
S-slylnc1539	+	SL2.50ch11	13135824	13138495	3	0.818645	0.605169	-0.435899	-0.239265	-1.28842	-0.0004096
S-slylnc1540	+	SL2.50ch11	13135824	13138495	2	0.633822	0.222328	-1.51139	-0.792885	-1.15116	-0.0004096
S-slylnc1543	+	SL2.50ch11	13658644	13664669	1	8.29661	9.23048	0.153884	0.230568	-0.982537	-0.0004096
S-slylnc1542	+	SL2.50ch11	13658644	13664669	1	5.83309	8.18323	0.488409	0.28718	-1.00373	-0.0004096
S-slylnc1545	+	SL2.50ch11	13986734	13987487	1	1.00915	0.356398	-1.50158	-1.51481	-1.06336	-0.045056
S-slylnc1546	+	SL2.50ch11	14738945	14739197	1	18.3199	18.7221	0.0313296	0.0556784	-1.51811	-0.0004096
S-slylnc1550	+	SL2.50ch11	17210335	17210692	1	2.65867	2.81345	0.0816367	0.0586404	-1.48914	-0.090112
S-slylnc1552	+	SL2.50ch11	17519608	17520880	1	2.02777	0.831943	-1.28534	-2.56564	-1.36345	-0.0344064
S-slylnc1553	+	SL2.50ch11	17583225	17583504	1	9.19214	1.722	-2.41632	-2.25558	-0.755129	-0.04096
S-slylnc1557	+	SL2.50ch11	30373433	30374478	1	0.722639	1.13155	0.646956	1.02416	-1.34007	-0.0004096
S-slylnc1558	+	SL2.50ch11	30447744	30448534	1	1.0432	0.694383	-0.587216	-0.764854	-1.35425	-0.0004096
S-slylnc1559	+	SL2.50ch11	31459772	31460261	1	0.661592	1.24244	0.909163	0.879683	-1.47324	-0.0004096
S-slylnc1560	+	SL2.50ch11	31525822	31604091	1	0.788618	1.07921	0.452578	0.0330964	-1.1726	-0.0004096
S-slylnc1561	+	SL2.50ch11	31703214	31706941	1	16.2656	7.74449	-1.07058	-0.510415	-1.36989	-0.0004096
S-slylnc1562	+	SL2.50ch11	31703214	31706941	1	10.2316	2.98341	-1.778	-0.503515	-1.09609	-0.0004096
S-slylnc1563	+	SL2.50ch11	31703214	31706941	1	13.8242	6.1664	-1.16469	-1.23549	-1.22037	-0.0004096
S-slylnc1565	+	SL2.50ch11	32584837	32589245	4	2.99149	4.30856	0.526343	1.4401	-1.21902	-0.0004096
S-slylnc1567	+	SL2.50ch11	32584837	32589245	5	4.40865	4.29048	-0.0391973	-0.0652153	-1.20496	-0.0004096
S-slylnc1566	+	SL2.50ch11	32584837	32589245	1	1.89509	2.53366	0.418955	0.64855	-1.04906	-0.0004096
S-slylnc1571	+	SL2.50ch11	40320559	40320763	1	18.5857	12.1128	-0.617663	-0.595134	-1.17858	-0.0004096
S-slylnc1577	+	SL2.50ch11	45250716	45251139	1	24.3528	15.5849	-0.643944	-2.04887	-0.311906	-0.0004096
S-slylnc1578	+	SL2.50ch11	45339353	45339843	1	2.01627	2.07287	0.039942	0.0249373	-1.21955	-0.0004096
S-slylnc1582	+	SL2.50ch11	45459788	45460288	1	2.43911	1.15739	-1.07549	-1.16771	-1.04963	-0.08192
S-slylnc1585	+	SL2.50ch11	45755254	45755616	1	0.4526	1.42094	1.65054	1.08032	-1.39735	-0.0004096
S-slylnc1586	+	SL2.50ch11	48172299	48173050	1	0.441003	1.06506	1.27207	1.40665	-1.28771	-0.118784
S-slylnc1588	+	SL2.50ch11	48870452	48870719	1	732.504	778.167	0.0872428	0.446874	-1.00917	-0.0004096
S-slylnc1589	+	SL2.50ch11	49152789	49162739	1	0.767688	1.19847	0.642603	0.778533	-1.11832	-0.0004096
S-slylnc1590	-	SL2.50ch11	49630575	49631631	1	2.57387	1.11871	-1.20211	-1.5232	-1.36302	-0.0004096
S-slylnc1591	-	SL2.50ch11	49631681	49631978	1	1.6576	0.879556	-0.914253	-0.765156	-0.447937	-0.016384
S-slylnc1592	-	SL2.50ch11	49634307	49635669	1	1.05128	0.511685	-1.03881	-1.69576	-1.31204	-0.110592
S-slylnc1593	-	SL2.50ch11	50262329	50271442	1	2.851	2.1148	-0.430945	-0.31446	-1.25131	-0.0262144
S-slylnc1594	-	SL2.50ch11	50271496	50271853	1	2.33374	2.54583	0.125495	0.145884	-1.40554	-0.0004096
S-slylnc1595	-	SL2.50ch11	50332271	50333049	1	1.66745	2.36991	0.507189	0.957674	-1.3969	-0.032768
S-slylnc1596	-	SL2.50ch11	50475903	50479599	2	1.28509	1.30317	0.0201539	0.0234666	-1.19893	-0.0004096
S-slylnc1597	-	SL2.50ch11	50547317	50552793	1	1.14969	1.35335	0.23529	0.220587	-1.32012	-0.0004096
S-slylnc1599	-	SL2.50ch11	50836034	50836829	2	2.97116	4.49808	0.598283	0.869344	-1.1126	-0.0004096
S-slylnc1602	-	SL2.50ch11	50855745	50870519	3	1.06482	1.63166	0.615729	0.854991	-1.27019	-0.144998
S-slylnc1601	-	SL2.50ch11	50855745	50870519	4	0.913882	1.70619	0.900702	0.807517	-1.38581	-0.0094208
S-slylnc1606	-	SL2.50ch11	51051848	51132344	1	3.22313	3.62617	0.169982	0.119138	-0.993112	-0.0004096
S-slylnc1605	-	SL2.50ch11	51051848	51132344	1	3.05495	3.72299	0.285313	0.106018	-1.13137	-0.0004096
S-slylnc1604	-	SL2.50ch11	51051848	51132344	1	3.89616	4.86569	0.320591	0.240519	-0.971383	-0.0339968
S-slylnc1603	-	SL2.50ch11	51051848	51132344	1	2.90713	4.93144	0.762416	0.693571	-1.21402	-0.0004096
S-slylnc1607	-	SL2.50ch11	51051848	51132344	1	2.03563	0.618261	-1.71919	-1.54246	-1.38905	-0.0004096
S-slylnc1608	-	SL2.50ch11	51051848	51132344	1	4.86402	2.6603	-0.870559	-0.772778	-1.32996	-0.0004096
S-slylnc1609	-	SL2.50ch11	51051848	51132344	1	1.00601	0.139756	-2.84767	-0.813361	-1.32428	-0.0004096
S-slylnc1610	-	SL2.50ch11	51305960	51306250	1	3.95837	3.54417	-0.159458	-0.1751	-1.3017	-0.0004096
S-slylnc1611	-	SL2.50ch11	51514209	51535396	1	0.447099	4.06718	3.18536	0.985065	-0.707373	-0.0733184
S-slylnc1612	-	SL2.50ch11	51743664	51748853	1	0.971847	1.09673	0.174403	0.148553	-1.17237	-0.0536576
S-slylnc1614	-	SL2.50ch11	52205437	52209723	1	0.38949	2.55646	2.71449	1.19997	-1.12395	-0.0004096
S-slylnc1615	-	SL2.50ch11	52205437	52209723	1	0.811043	2.42719	1.58144	0.957441	-1.18828	-0.0004096
S-slylnc1616	-	SL2.50ch11	52205437	52209723	1	1.19658	2.23304	0.900087	0.475502	-1.38221	-0.0004096
S-slylnc1617	-	SL2.50ch11	52205437	52209723	1	1.60843	2.63565	0.712511	0.857864	-1.38913	-0.0004096
S-slylnc1618	-	SL2.50ch11	53014606	53020775	1	1.01034	3.25501	1.68782	1.01913	-1.31805	-0.0004096
S-slylnc1620	-	SL2.50ch11	53215628	53216412	2	375.498	127.191	-1.56181	-7.81824	-0.423948	-0.0118784
S-slylnc1621	-	SL2.50ch11	53557802	53568032	1	1.54076	2.13042	0.467495	0.862187	-1.26406	-0.004096
S-slylnc1622	-	SL2.50ch11	55295512	55295977	2	6.80519	10.7229	0.655992	1.3971	-1.24418	-0.0004096
S-slylnc1623	-	SL2.50ch11	55330183	55333388	1	3.30205	1.96681	-0.7475	-0.271548	-1.29019	-0.0004096
S-slylnc1627	-	SL2.50ch11	56160780	56161280	1	7.13355	4.05318	-0.815567	-1.76844	-1.15599	-0.0004096
S-slylnc1628	-	SL2.50ch12	537924	539031	2	1.83998	0.144497	-3.67058	-2.1858	-1.10944	-0.0004096
S-slylnc1629	-	SL2.50ch12	735023	735917	1	0.162341	1.39948	3.10779	2.8796	-0.882379	-0.008192
S-slylnc1632	-	SL2.50ch12	1367649	1375532	1	1.48488	1.92632	0.375499	0.190519	-0.975176	-0.0004096
S-slylnc1631	-	SL2.50ch12	1367649	1375532	1	1.03968	2.17	1.06156	1.29128	-1.3894	-0.0004096
S-slylnc1633	-	SL2.50ch12	1457027	1457541	1	0.12079	1.27548	3.40047	1.88206	-1.43875	-0.0004096
S-slylnc1636	-	SL2.50ch12	2593261	2593740	2	93.1691	99.7294	0.098167	0.420201	-1.35142	-0.0004096
S-slylnc1637	-	SL2.50ch12	2898953	2902191	1	1.1984	2.7956	1.22205	4.11341	-1.21621	-0.045056
S-slylnc1639	-	SL2.50ch12	3140734	3151140	1	3.45369	4.80145	0.475328	0.211356	-1.11869	-0.0004096
S-slylnc1640	-	SL2.50ch12	3279514	3293079	1	0.0568918	1.11643	4.29453	1.37905	-1.2504	-0.0004096
S-slylnc1642	-	SL2.50ch12	3462675	3463600	1	1.60639	0.854895	-0.910004	-1.49337	-1.23785	-0.0004096
S-slylnc1643	-	SL2.50ch12	3516159	3519266	1	1.78147	2.69532	0.597387	0.298324	-1.19634	-0.0004096
S-slylnc1644	-	SL2.50ch12	4130554	4139132	1	0.565191	1.4699	1.3789	0.551886	-1.354	-0.0004096
S-slylnc1645	-	SL2.50ch12	4280096	4280337	1	9.47146	5.64749	-0.745976	-0.749987	-1.4065	-0.0004096
S-slylnc1649	-	SL2.50ch12	4979682	5000028	1	2.33539	2.39829	0.0383424	0.0136832	-1.3796	-0.0004096
S-slylnc1648	-	SL2.50ch12	4979682	5000028	1	1.88379	2.28308	0.277345	0.188984	-1.0688	-0.0004096
S-slylnc1650	-	SL2.50ch12	5093986	5094322	1	4.55154	4.44897	-0.0328831	-0.0247419	-1.40228	-0.126976
S-slylnc1653	-	SL2.50ch12	6300936	6309546	2	3.34176	3.47779	0.057564	0.0872097	-1.31204	-0.0086016
S-slylnc1651	-	SL2.50ch12	6300936	6309546	2	3.17193	2.37766	-0.415815	-1.4156	-1.36015	-0.0098304
S-slylnc1652	-	SL2.50ch12	6300936	6309546	2	0.513262	0.276228	-0.893833	-0.497637	-1.30733	-0.0098304
S-slylnc1656	-	SL2.50ch12	10632702	10652462	1	1.64766	1.88005	0.190349	0.0994939	-0.952233	-0.0004096
S-slylnc1657	-	SL2.50ch12	10632702	10652462	1	0.917289	1.03933	0.18021	0.11324	-0.859386	-0.0004096
S-slylnc1655	-	SL2.50ch12	10632702	10652462	1	1.50285	1.91214	0.347488	0.401657	-1.22309	-0.069632
S-slylnc1658	-	SL2.50ch12	10632702	10652462	1	1.55585	0.753213	-1.04657	-0.444306	-1.19943	-0.0004096
S-slylnc1659	-	SL2.50ch12	10632702	10652462	1	2.00389	0.785376	-1.35135	-0.723643	-1.36821	-0.0004096
S-slylnc1660	-	SL2.50ch12	12753017	12760400	1	2.85966	2.33082	-0.295007	-0.13362	-1.306	-0.0004096
S-slylnc1661	-	SL2.50ch12	13250838	13251042	1	10.2273	20.0797	0.973308	0.917195	-1.36953	-0.032768
S-slylnc1667	-	SL2.50ch12	19343791	19383341	1	0.923092	1.00179	0.118039	0.042824	-1.32749	-0.0004096
S-slylnc1665	-	SL2.50ch12	19343791	19383341	1	1.08266	2.09095	0.949573	0.721081	-1.1565	-0.0004096
S-slylnc1666	-	SL2.50ch12	19343791	19383341	1	0.918647	1.56202	0.765827	0.431641	-1.27392	-0.0004096
S-slylnc1670	-	SL2.50ch12	23415332	23422050	1	0.6401	1.37531	1.10338	3.01549	-1.15742	-0.02048
S-slylnc1669	-	SL2.50ch12	23415332	23422050	2	0.377292	0.882465	1.22586	1.01393	-1.06363	-0.0004096
S-slylnc1678	-	SL2.50ch12	29614162	29619618	1	0.676892	1.26857	0.906201	2.7127	-1.14919	-0.0004096
S-slylnc1679	-	SL2.50ch12	29614162	29619618	2	10.4577	6.3952	-0.709511	-1.2593	-1.1736	-0.0004096
S-slylnc1683	-	SL2.50ch12	34734699	34736509	1	1.12467	1.16946	0.0563436	0.132172	-1.21495	-0.024576
S-slylnc1690	-	SL2.50ch12	36881581	36914478	1	2.25618	1.84516	-0.29014	-0.0764676	-1.434	-0.08192
S-slylnc1692	-	SL2.50ch12	38353345	38354787	1	1.12894	1.94688	0.786189	1.49488	-1.07129	-0.032768
S-slylnc1693	-	SL2.50ch12	38421072	38421292	1	5.4492	6.45269	0.243856	0.24814	-1.17626	-0.0004096
S-slylnc1694	-	SL2.50ch12	38767732	38768495	1	1.54459	2.22613	0.527311	0.952741	-1.27288	-0.0004096
S-slylnc1695	-	SL2.50ch12	38768613	38770087	1	3.59547	3.5895	-0.00239701	-0.00781336	-1.32219	-0.0004096
S-slylnc1696	-	SL2.50ch12	39989676	39993831	1	0.827715	1.40117	0.759429	0.458776	-1.36474	-0.0004096
S-slylnc1700	-	SL2.50ch12	40425026	40446673	1	0.632273	1.78234	1.49515	1.44925	-1.02081	-0.0004096
S-slylnc1701	-	SL2.50ch12	40425026	40446673	1	0.612422	1.28833	1.0729	1.20323	-1.49093	-0.0278528
S-slylnc1705	-	SL2.50ch12	40517407	40517668	1	0.935217	3.31652	1.8263	2.06522	-1.48591	-0.0004096
S-slylnc1708	-	SL2.50ch12	42540661	42551913	1	1.14304	1.79836	0.653812	0.59221	-1.38028	-0.0004096
S-slylnc1709	-	SL2.50ch12	42540661	42551913	1	1.78571	1.15111	-0.633472	-0.411974	-1.20648	-0.0004096
S-slylnc1710	-	SL2.50ch12	43858042	43880009	1	1.61018	0.409695	-1.9746	-0.901944	-1.41863	-0.0524288
S-slylnc1714	-	SL2.50ch12	45637536	45656670	1	1.17227	1.33485	0.187365	0.131288	-1.39552	-0.0004096
S-slylnc1720	-	SL2.50ch12	47399712	47402099	3	1.40257	1.78783	0.35013	0.515497	-1.12083	-0.024576
S-slylnc1722	-	SL2.50ch12	47499083	47511562	1	2.50296	3.6293	0.536055	0.391058	-1.23125	-0.036864
S-slylnc1723	-	SL2.50ch12	47499083	47511562	1	5.05621	2.62691	-0.944689	-0.249082	-0.9974	-0.0004096
S-slylnc1724	-	SL2.50ch12	47499083	47511562	1	2.00079	2.07065	0.0495088	0.0325258	-1.12554	-0.0004096
S-slylnc1731	-	SL2.50ch12	51038678	51038985	1	96.541	126.758	0.392858	1.69589	-1.21346	-0.077824
S-slylnc1733	-	SL2.50ch12	52615083	52618167	1	0.739929	1.49034	1.01019	2.78454	-0.993526	-0.0065536
S-slylnc1744	-	SL2.50ch12	55749509	55752015	2	5.27654	10.5626	1.0013	4.03812	-1.25397	-0.08192
S-slylnc1743	-	SL2.50ch12	55749509	55752015	3	1.52964	4.98492	1.70437	2.22432	-1.31984	-0.08192
S-slylnc1747	-	SL2.50ch12	57584192	57631274	1	31.7587	29.7268	-0.0953851	-0.102746	-1.42501	-0.0004096
S-slylnc1748	-	SL2.50ch12	59459878	59460136	1	9.61317	1.76474	-2.44555	-1.95057	-1.3989	-0.057344
S-slylnc1750	-	SL2.50ch12	61865468	61869914	1	2.20535	2.52774	0.196845	0.304975	-1.38141	-0.0049152
S-slylnc1749	-	SL2.50ch12	61865468	61869914	1	1.77083	2.32524	0.392955	0.243189	-1.29323	-0.0004096
S-slylnc1754	-	SL2.50ch12	63067324	63068028	1	1.0883	0.389427	-1.48265	-1.54779	-1.1617	-0.0004096
S-slylnc1756	-	SL2.50ch12	63459559	63463754	1	2.14792	2.46074	0.196154	0.288866	-1.06075	-0.0004096
S-slylnc1758	-	SL2.50ch12	63885379	63885618	1	6.3246	14.4588	1.1929	1.39619	-1.30581	-0.0004096
S-slylnc1759	-	SL2.50ch12	63993228	63999076	1	2.01459	2.64473	0.392633	0.338574	-1.04028	-0.0004096
S-slylnc1766	-	SL2.50ch12	66851465	66873392	1	1.12406	3.01952	1.4256	0.45662	-0.897354	-0.0004096
S-slylnc1767	-	SL2.50ch12	67052040	67066792	1	1.21375	1.46534	0.271766	0.389737	-1.15913	-0.0004096
S-slylnc1630	+	SL2.50ch12	1281526	1281820	1	10926.3	11915.3	0.125015	0.350581	-1.2955	-0.0004096
S-slylnc1634	+	SL2.50ch12	1565875	1568637	2	15.3793	28.3851	0.884147	0.929687	-1.23024	-0.0004096
S-slylnc1635	+	SL2.50ch12	1565875	1568637	2	122.443	144.619	0.240138	0.910024	-1.26143	-0.0004096
S-slylnc1638	+	SL2.50ch12	2904448	2904788	1	0.0919164	1.37042	3.89815	1.64683	-1.16657	-0.0004096
S-slylnc1641	+	SL2.50ch12	3352892	3368331	1	1.6329	1.09076	-0.582093	-0.0737591	-1.03929	-0.0004096
S-slylnc1646	+	SL2.50ch12	4405372	4412229	1	52.8549	53.9301	0.0290542	0.0340775	-1.24191	-0.0004096
S-slylnc1647	+	SL2.50ch12	4710036	4712693	1	1.97025	1.97012	-9.54198e-05	-0.000200504	-1.17285	-0.0004096
S-slylnc1654	+	SL2.50ch12	6840873	6842005	1	2.88203	0.139793	-4.36572	-4.33209	-1.30508	-0.0004096
S-slylnc1662	+	SL2.50ch12	14539062	14539351	1	3.24763	1.96371	-0.72581	-0.64344	-1.52075	-0.0004096
S-slylnc1664	+	SL2.50ch12	17822930	17865713	1	1.67774	3.08248	0.877574	0.553463	-0.994899	-0.057344
S-slylnc1663	+	SL2.50ch12	17822930	17865713	1	1.04663	1.99504	0.930659	0.420754	-1.33988	-0.0004096
S-slylnc1668	+	SL2.50ch12	20380498	20402269	1	0	1.89615	inf	#NAME?	-0.903952	-0.0188416
S-slylnc1673	+	SL2.50ch12	26604361	26644535	1	1.28	2.19147	0.775757	0.458087	-1.14533	-0.0004096
S-slylnc1671	+	SL2.50ch12	26604361	26644535	1	0.689129	1.83651	1.41412	0.984964	-1.23475	-0.0155648
S-slylnc1672	+	SL2.50ch12	26604361	26644535	1	0.827793	2.03817	1.29993	0.762494	-1.15	-0.0004096
S-slylnc1675	+	SL2.50ch12	26604361	26644535	1	1.49221	2.24208	0.587388	0.757557	-1.09122	-0.024576
S-slylnc1676	+	SL2.50ch12	26604361	26644535	1	2.22978	2.3714	0.0888384	0.0532108	-0.906829	-0.004096
S-slylnc1674	+	SL2.50ch12	26604361	26644535	1	1.11098	1.74094	0.648031	0.360012	-1.05381	-0.0004096
S-slylnc1677	+	SL2.50ch12	27676009	27704216	1	3.19658	4.75966	0.574329	0.264374	-0.75546	-0.0495616
S-slylnc1680	+	SL2.50ch12	30604226	30605220	1	0.452554	1.24911	1.46473	2.00121	-1.18122	-0.0004096
S-slylnc1681	+	SL2.50ch12	33312830	33329950	1	0.534125	1.39311	1.38306	0.58403	-1.1422	-0.0004096
S-slylnc1682	+	SL2.50ch12	33312830	33329950	1	0.513739	1.23567	1.26619	0.437862	-1.24642	-0.0004096
S-slylnc1684	+	SL2.50ch12	35345971	35348527	1	0.892708	3.03868	1.76719	5.12689	-1.37063	-0.0004096
S-slylnc1686	+	SL2.50ch12	36451990	36495341	1	1.6126	1.74904	0.117173	0.0312749	-1.14697	-0.0004096
S-slylnc1685	+	SL2.50ch12	36451990	36495341	1	2.90557	5.20583	0.841309	0.525792	-1.02433	-0.0004096
S-slylnc1687	+	SL2.50ch12	36510512	36511430	1	3.03307	3.39688	0.163432	0.418447	-1.39885	-0.0004096
S-slylnc1688	+	SL2.50ch12	36531492	36532326	1	0.96933	1.03935	0.100624	0.147376	-1.15595	-0.0004096
S-slylnc1689	+	SL2.50ch12	36573135	36573617	1	1.08295	1.19234	0.138824	0.147569	-1.35374	-0.0004096
S-slylnc1691	+	SL2.50ch12	38032642	38034353	1	1.06917	0.22024	-2.27934	-2.27153	-1.0932	-0.0454656
S-slylnc1697	+	SL2.50ch12	40007552	40008126	1	0.433972	1.04447	1.2671	1.1722	-1.10411	-0.0004096
S-slylnc1698	+	SL2.50ch12	40337603	40346858	1	1.94887	1.74881	-0.156266	-0.101453	-0.903288	-0.0004096
S-slylnc1699	+	SL2.50ch12	40337603	40346858	1	2.06101	1.74999	-0.236002	-0.188828	-1.41968	-0.0004096
S-slylnc1702	+	SL2.50ch12	40476278	40503551	1	1.09634	1.67767	0.613771	0.25569	-1.22595	-0.012288
S-slylnc1704	+	SL2.50ch12	40476278	40503551	1	1.12345	1.14805	0.0312497	0.0319983	-1.25739	-0.0335872
S-slylnc1703	+	SL2.50ch12	40476278	40503551	1	1.41108	1.64608	0.222237	0.247716	-1.18965	-0.0004096
S-slylnc1707	+	SL2.50ch12	40737068	40754794	1	1.71029	0.508823	-1.74901	-0.549811	-1.2525	-0.118784
S-slylnc1706	+	SL2.50ch12	40737068	40754794	1	0.974875	1.16514	0.257219	0.160748	-1.31348	-0.0004096
S-slylnc1711	+	SL2.50ch12	44717652	44718230	1	0.528374	1.53425	1.53791	1.58059	-1.37829	-0.0004096
S-slylnc1712	+	SL2.50ch12	45422065	45422406	1	0.244196	1.1622	2.25074	1.38576	-1.01167	-0.0004096
S-slylnc1713	+	SL2.50ch12	45424285	45425229	1	1.29762	1.13524	-0.192869	-0.332064	-1.07317	-0.385024
S-slylnc1715	+	SL2.50ch12	46714419	46722030	2	0.368667	1.1976	1.69975	1.63693	-1.17626	-0.094208
S-slylnc1716	+	SL2.50ch12	47204247	47227983	1	0.173322	1.04673	2.59437	1.47022	-1.3413	-0.2048
S-slylnc1717	+	SL2.50ch12	47272714	47293511	1	0.38417	1.73133	2.17207	0.87252	-1.20508	-0.012288
S-slylnc1719	+	SL2.50ch12	47272714	47293511	1	0.573363	1.51271	1.39962	0.735737	-1.2867	-0.0004096
S-slylnc1718	+	SL2.50ch12	47272714	47293511	1	0.486512	1.45029	1.57579	0.75159	-1.21138	-0.0004096
S-slylnc1721	+	SL2.50ch12	47447967	47448268	1	1.06638	2.57105	1.26963	0.998239	-1.43512	-0.008192
S-slylnc1727	+	SL2.50ch12	47595918	47600597	3	0.647647	0	#NAME?	#NAME?	-1.39862	-0.057344
S-slylnc1726	+	SL2.50ch12	47595918	47600597	2	0.864968	1.06456	0.299541	0.220806	-1.39518	-0.057344
S-slylnc1725	+	SL2.50ch12	47595918	47600597	1	1.87321	4.05404	1.11385	3.80562	-1.13423	-0.049152
S-slylnc1728	+	SL2.50ch12	47770490	47778707	2	1.20075	3.44262	1.51957	1.3586	-0.883946	-0.0098304
S-slylnc1729	+	SL2.50ch12	47770490	47778707	1	0.963796	1.82905	0.924299	0.580053	-1.22431	-0.0004096
S-slylnc1730	+	SL2.50ch12	48426759	48426993	1	6.88342	8.00892	0.218482	0.225491	-1.35055	-0.0004096
S-slylnc1732	+	SL2.50ch12	52192588	52206947	3	1.84646	2.6303	0.510469	0.337776	-0.879069	-0.090112
S-slylnc1736	+	SL2.50ch12	53652016	53720882	1	1.04997	1.33541	0.346939	0.144562	-1.20648	-0.049152
S-slylnc1735	+	SL2.50ch12	53652016	53720882	1	1.07028	1.5415	0.526341	0.224878	-1.23675	-0.073728
S-slylnc1741	+	SL2.50ch12	53652016	53720882	1	1.65333	1.00855	-0.713098	-0.210387	-0.970186	-0.159744
S-slylnc1738	+	SL2.50ch12	53652016	53720882	1	1.19163	1.45799	0.291049	0.161015	-1.15937	-0.077824
S-slylnc1740	+	SL2.50ch12	53652016	53720882	1	1.3452	1.46249	0.120611	0.0806456	-1.24396	-0.114278
S-slylnc1739	+	SL2.50ch12	53652016	53720882	1	1.80147	1.96164	0.12289	0.0641296	-1.43268	-0.049152
S-slylnc1734	+	SL2.50ch12	53652016	53720882	1	0.995003	3.25057	1.70792	0.529178	-1.37517	-0.0004096
S-slylnc1737	+	SL2.50ch12	53652016	53720882	1	1.44975	1.84274	0.346049	0.181472	-1.25478	-0.016384
S-slylnc1742	+	SL2.50ch12	55157455	55157984	1	1.13012	1.50529	0.413559	0.503142	-1.19066	-0.02048
S-slylnc1745	+	SL2.50ch12	57584192	57631274	1	1.0394	3.66049	1.81629	0.754176	-1.0521	-0.0004096
S-slylnc1746	+	SL2.50ch12	57584192	57631274	1	2.35106	2.62605	0.159583	0.0814325	-1.38984	-0.0004096
S-slylnc1751	+	SL2.50ch12	62257668	62257959	1	2.63161	2.4423	-0.107707	-0.0704201	-1.15735	-0.131482
S-slylnc1752	+	SL2.50ch12	62605198	62609080	2	0.773782	1.6979	1.13375	3.51285	-1.20842	-0.135987
S-slylnc1753	+	SL2.50ch12	62731352	62731617	1	1.62793	0	#NAME?	#NAME?	-0.994735	-0.0004096
S-slylnc1755	+	SL2.50ch12	63308854	63322020	1	0.824383	1.36897	0.731702	0.460807	-1.35662	-0.0004096
S-slylnc1757	+	SL2.50ch12	63721634	63721957	1	4.00028	4.21834	0.0765748	0.100595	-1.2126	-0.0004096
S-slylnc1760	+	SL2.50ch12	64199114	64204359	1	1.03939	2.91226	1.4864	1.2571	-1.19677	-0.0004096
S-slylnc1761	+	SL2.50ch12	64199114	64204359	1	1.62036	2.27845	0.491742	0.438675	-1.34107	-0.0004096
S-slylnc1762	+	SL2.50ch12	64214170	64220346	1	1.74773	2.49042	0.510905	0.428235	-1.19366	-0.0004096
S-slylnc1763	+	SL2.50ch12	64447136	64455214	1	1.06565	1.55845	0.548371	0.639746	-1.17209	-0.131072
S-slylnc1764	+	SL2.50ch12	65071255	65071459	1	6.41575	9.9304	0.630234	0.448419	-1.29958	-0.0004096
S-slylnc1765	+	SL2.50ch12	65396815	65397805	1	1.08942	2.1469	0.978688	1.87299	-1.14088	-0.192512
