# Supplementary material for: Re-analysis of long non-coding RNAs and prediction of circRNAs reveal their novel roles in susceptible tomato following TYLCV infection
Source: BMC Plant Biol. 2018 Jun 4;18:104. doi: 10.1186/s12870-018-1332-3 (PMC5987537; doi:10.1186/s12870-018-1332-3)
Supplement: Supplementary file 4 — Table S2. Characteristics of all lncNATs identified in this study. (XLSX 39 kb) [file 12870_2018_1332_MOESM4_ESM.xlsx]

## Sheet: Table S2
Table S2 Characteristics of all lncNATs identified in this study
ID	gene	chromosome	start	end	exon	FPKM_CK	FPKM_TYLCV	fold change	p value	CNCI_score	CPC_score
S-slylnc1768	Solyc00g013110.1	SL2.50ch00	10665467	10666124	1	5.26717	3.83477	-0.457891	-1.11102	-1.44129	-0.221184
S-slylnc1769	Solyc00g052540.1	SL2.50ch00	13768659	13769331	1	2.03126	1.91159	-0.0876077	-0.117296	-1.2295	-0.0303104
S-slylnc1770	Solyc00g112190.2	SL2.50ch00	16180678	16184122	1	2.03408	1.52875	-0.41202	-0.492149	-1.38278	-0.090112
S-slylnc1771	Solyc00g112190.2	SL2.50ch00	16180678	16184122	1	5.30217	2.23651	-1.24534	-0.601025	-1.31757	-0.0004096
S-slylnc1772	Solyc00g201160.2	SL2.50ch00	18863466	18865535	2	0.461011	0.592667	0.362418	0.270326	-1.01645	-0.016384
S-slylnc1773	Solyc00g006800.2	SL2.50ch00	5777116	5780677	4	3.60386	2.96439	-0.281808	-0.483594	-1.28819	-0.0499712
S-slylnc1774	Solyc00g013100.1	SL2.50ch00	10664296	10664770	1	3.56496	3.96078	0.151896	0.267139	-0.353228	-0.0393216
S-slylnc1775	Solyc00g023590.2	SL2.50ch00	12136728	12145284	1	6.61151	7.0274	0.0880119	0.175038	-1.32839	-0.045056
S-slylnc1776	Solyc00g050130.1	SL2.50ch00	13648932	13650837	1	1.89279	0	#NAME?	#NAME?	-1.13825	-0.0004096
S-slylnc1777	Solyc00g069880.2	SL2.50ch00	14546067	14550015	1	3.14502	1.75126	-0.844674	-3.08542	-1.19719	-0.0524288
S-slylnc1778	Solyc00g072800.2	SL2.50ch00	14670501	14674639	1	1.56058	1.33205	-0.228429	-0.507643	-1.20345	-0.036864
S-slylnc1779	Solyc00g181250.2	SL2.50ch00	18315896	18318613	1	1.65315	0.940881	-0.813131	-1.10733	-1.10083	-0.0004096
S-slylnc1780	Solyc00g186050.1	SL2.50ch00	18450970	18451940	1	0.758076	1.06467	0.48999	0.56393	-0.966959	-0.0401408
S-slylnc1781	Solyc01g007780.2	SL2.50ch01	1927148	1932520	1	1.22366	0.436299	-1.48781	-1.52599	-1.20601	-0.178176
S-slylnc1782	Solyc01g011080.2	SL2.50ch01	7575251	7578786	1	1.00315	1.91603	0.933588	2.72691	-1.23117	-0.0024576
S-slylnc1783	Solyc01g057030.1	SL2.50ch01	57949566	57966386	1	1.31732	1.32207	0.00519085	0.00531802	-1.3092	-0.077824
S-slylnc1784	Solyc01g067300.2	SL2.50ch01	75714306	75722118	1	0.833014	1.22338	0.554457	0.255904	-1.16505	-0.0004096
S-slylnc1785	Solyc01g067690.2	SL2.50ch01	76578969	76604419	1	0.339213	2.00867	2.56598	4.41308	-1.12733	-0.14336
S-slylnc1786	Solyc01g086960.2	SL2.50ch01	81873568	81875136	1	0.4644	1.26157	1.44178	0.20235	-1.23626	-0.241664
S-slylnc1787	Solyc01g087250.2	SL2.50ch01	82184193	82195219	1	4.30359	6.7837	0.656531	0.644099	-1.22509	-0.077824
S-slylnc1788	Solyc01g087770.2	SL2.50ch01	82679974	82683175	1	2.67574	2.24525	-0.253062	-0.339403	-1.23521	-0.217088
S-slylnc1789	Solyc01g087770.2	SL2.50ch01	82679974	82683175	1	1.71079	2.10883	0.30178	0.264998	-1.40114	-0.128205
S-slylnc1790	Solyc01g087770.2	SL2.50ch01	82679974	82683175	1	1.17625	0.856973	-0.456875	-0.351764	-1.27983	-0.057344
S-slylnc1791	Solyc01g090050.2	SL2.50ch01	83728956	83738457	2	0.532948	0.538515	0.014993	0.0186559	-1.25624	-0.032768
S-slylnc1792	Solyc01g095910.1	SL2.50ch01	87053818	87062831	1	1.04416	1.01902	-0.0351609	-0.0651741	-1.26795	-0.028672
S-slylnc1793	Solyc01g097080.1	SL2.50ch01	88039253	88047815	1	1.22838	1.8595	0.598151	0.650307	-1.16554	-0.0004096
S-slylnc1794	Solyc01g097090.1	SL2.50ch01	88039253	88047815	3	0.616427	0.820258	0.412148	0.623154	-1.11584	-0.02048
S-slylnc1795	Solyc01g097320.2	SL2.50ch01	88209827	88223089	1	2.46483	12.1616	2.30277	1.23862	-1.26738	-0.0004096
S-slylnc1796	Solyc01g098730.2	SL2.50ch01	89167611	89169470	1	3.87285	4.08605	0.0773128	0.0623705	-1.14835	-0.0004096
S-slylnc1797	Solyc01g105390.2	SL2.50ch01	93568491	93592738	1	0.171786	1.45916	3.08645	0.749887	-1.25985	-0.06144
S-slylnc1798	Solyc01g105470.2	SL2.50ch01	93635290	93648958	2	2.31084	0	#NAME?	#NAME?	-1.35935	-0.0004096
S-slylnc1799	Solyc01g107450.2	SL2.50ch01	95002030	95006472	2	2.90914	3.02996	0.0587067	0.0304878	-0.988974	-0.02048
S-slylnc1800	Solyc01g016780.1	SL2.50ch01	22059858	22060962	1	2.0207	1.23955	-0.705035	-1.33617	-1.24059	-0.024576
S-slylnc1801	Solyc01g065740.2	SL2.50ch01	72350746	72355426	2	0.578163	0.376827	-0.617573	-0.910636	-1.13593	-0.0233472
S-slylnc1802	Solyc01g080240.2	SL2.50ch01	79460606	79469772	1	1.07803	1.68791	0.646843	0.165348	-0.91823	-0.0004096
S-slylnc1803	Solyc01g096250.2	SL2.50ch01	87335252	87337042	1	0.258416	1.85638	2.84472	1.58471	-1.19492	-0.0765952
S-slylnc1804	Solyc01g098760.2	SL2.50ch01	89200618	89202832	1	0.798103	4.31111	2.43341	0.780034	-0.893834	-0.0004096
S-slylnc1805	Solyc01g099150.2	SL2.50ch01	89463669	89469398	1	1.46025	3.55598	1.28403	1.03564	-1.35443	-0.220774
S-slylnc1806	Solyc01g101140.2	SL2.50ch01	90987627	90993512	1	1.13768	0.677587	-0.747622	-0.316166	-1.38164	-0.057344
S-slylnc1807	Solyc01g103760.2	SL2.50ch01	92288953	92294983	1	1.47732	1.94272	0.395094	0.299945	-1.06685	-0.0004096
S-slylnc1808	Solyc01g103860.2	SL2.50ch01	92372558	92386026	1	1.00764	1.10686	0.1355	0.0892752	-1.18585	-0.0004096
S-slylnc1809	Solyc01g104290.1	SL2.50ch01	92706959	92708375	1	0.826403	2.30546	1.48014	0.743806	-1.0031	-0.0004096
S-slylnc1810	Solyc01g108530.2	SL2.50ch01	95822699	95830536	1	1.18766	1.12436	-0.0790168	-0.0708553	-1.14338	-0.0004096
S-slylnc1811	Solyc01g111840.2	SL2.50ch01	98006770	98012833	2	0.264725	1.04444	1.98016	1.15131	-1.11561	-0.016384
S-slylnc1812	Solyc02g065590.2	SL2.50ch02	36747313	36753843	1	1.15667	3.56781	1.62506	5.17303	-1.15258	-0.049152
S-slylnc1813	Solyc02g065590.2	SL2.50ch02	36747313	36753843	2	0.94021	0.222392	-2.07988	-0.971168	-1.14435	-0.069632
S-slylnc1814	Solyc02g070760.2	SL2.50ch02	40372740	40382175	1	3.95208	3.97526	0.00843927	0.0105459	-0.339103	-0.0004096
S-slylnc1815	Solyc02g077620.1	SL2.50ch02	42502532	42505853	1	0.72409	1.00849	0.47796	0.597807	-1.27729	-0.0004096
S-slylnc1816	Solyc02g080460.1	SL2.50ch02	44666788	44672122	5	0.502177	1.97343	1.97444	1.49771	-1.13454	-0.0090112
S-slylnc1817	Solyc02g081010.1	SL2.50ch02	45065878	45076201	2	1.11253	3.41563	1.61831	2.21833	-1.11772	-0.02048
S-slylnc1818	Solyc02g084400.2	SL2.50ch02	47516720	47521740	1	0.551935	1.06172	0.943839	0.975056	-1.31693	-0.004096
S-slylnc1819	Solyc02g085450.1	SL2.50ch02	48343765	48348074	1	0.424036	1.65288	1.96273	2.70267	-1.23872	-0.0004096
S-slylnc1820	Solyc02g085450.1	SL2.50ch02	48343765	48348074	1	0.0642204	1.53723	4.58116	1.45599	-1.01637	-0.0004096
S-slylnc1821	Solyc02g085970.1	SL2.50ch02	48744759	48791506	4	0.939856	1.44763	0.623184	0.756897	-1.24299	-0.0004096
S-slylnc1822	Solyc02g085990.1	SL2.50ch02	48744759	48791506	3	0.506008	0.655207	0.37279	0.372322	-1.26664	-0.057344
S-slylnc1823	Solyc02g085990.1	SL2.50ch02	48744759	48791506	4	1.76493	1.78691	0.0178564	0.0266433	-1.22398	-0.057344
S-slylnc1824	Solyc02g089500.2	SL2.50ch02	51302826	51316911	1	2.4757	2.76982	0.161954	0.128053	-1.37087	-0.0004096
S-slylnc1825	Solyc02g090800.1	SL2.50ch02	52296187	52296766	1	0.230661	3.36275	3.86579	1.8576	-1.1541	-0.0004096
S-slylnc1826	Solyc02g091510.2	SL2.50ch02	52780091	52788468	1	2.75162	0.114032	-4.59277	-2.29136	-1.14519	-0.057344
S-slylnc1827	Solyc02g094230.1	SL2.50ch02	54830677	54832485	1	2.28433	2.4792	0.118107	0.265691	-0.242976	-0.0004096
S-slylnc1828	Solyc02g055460.1	SL2.50ch02	2536114	2573176	1	3.48785	2.9485	-0.242357	-0.40685	-1.3035	-0.065536
S-slylnc1829	Solyc02g014120.1	SL2.50ch02	15132412	15158506	1	0.800917	1.95708	1.28898	0.649614	-1.40392	-0.008192
S-slylnc1830	Solyc02g064750.2	SL2.50ch02	35849161	35855123	1	0.837611	1.66449	0.990729	0.499405	-1.02352	-0.0004096
S-slylnc1831	Solyc02g065760.1	SL2.50ch02	36911140	36912195	1	2.4475	1.48585	-0.720018	-1.44005	-1.10406	-0.053248
S-slylnc1832	Solyc02g078870.1	SL2.50ch02	43514459	43514707	1	3.12189	3.73769	0.259725	0.183097	-1.05315	-0.0004096
S-slylnc1833	Solyc02g080400.1	SL2.50ch02	44627965	44639664	1	1.37396	1.47728	0.104598	0.134132	-1.01857	-0.1024
S-slylnc1834	Solyc02g084110.1	SL2.50ch02	47275018	47370909	1	1.38053	0.673096	-1.03633	-0.89272	-0.219275	-0.098304
S-slylnc1835	Solyc02g086370.2	SL2.50ch02	49031747	49035904	1	1.52011	0.312872	-2.28053	-1.00966	-1.31474	-0.0004096
S-slylnc1836	Solyc02g088430.1	SL2.50ch02	50519538	50528107	2	1.33302	1.50539	0.175441	0.197988	-1.23515	-0.0004096
S-slylnc1837	Solyc02g088580.1	SL2.50ch02	50632333	50640406	1	2.85646	0.452642	-2.65778	-1.27237	-1.16674	-0.0815104
S-slylnc1838	Solyc02g092500.1	SL2.50ch02	53568178	53570471	1	0.975263	1.1782	0.272717	0.658341	-1.2458	-0.106496
S-slylnc1839	Solyc02g094200.2	SL2.50ch02	54805472	54812784	1	5.54315	4.27892	-0.37346	-0.892415	-0.283131	-0.0004096
S-slylnc1840	Solyc03g033820.1	SL2.50ch03	5421717	5459283	1	0.789113	2.3406	1.56858	0.973102	-1.33254	-0.0004096
S-slylnc1841	Solyc03g045080.1	SL2.50ch03	11498238	11503718	1	2.2506	0.376231	-2.58062	-1.27044	-1.1804	-0.0004096
S-slylnc1842	Solyc03g071700.1	SL2.50ch03	18368404	18371166	1	0.449193	1.04564	1.21898	1.4514	-1.28993	-0.008192
S-slylnc1843	Solyc03g062780.1	SL2.50ch03	32171711	32172143	1	479.332	568.046	0.244982	1.24204	-1.23008	-0.0004096
S-slylnc1844	Solyc03g078030.1	SL2.50ch03	48981249	48982808	1	9.94534	7.09186	-0.487856	-2.09223	-1.25041	-0.045056
S-slylnc1845	Solyc03g081300.2	SL2.50ch03	52180793	52188259	1	3.64221	0.677807	-2.42587	-0.844503	-0.923774	-0.0004096
S-slylnc1846	Solyc03g093530.1	SL2.50ch03	54903379	54904956	1	0.799953	1.30492	0.705979	1.40479	-1.35717	-0.0094208
S-slylnc1847	Solyc03g097960.1	SL2.50ch03	60336726	60338415	1	2.80271	2.29032	-0.291273	-0.444923	-1.16263	-0.0004096
S-slylnc1848	Solyc03g019700.1	SL2.50ch03	61447218	61448437	1	1.37202	0.14838	-3.20893	-1.81889	-0.985902	-0.016384
S-slylnc1849	Solyc03g111550.2	SL2.50ch03	62149134	62151816	1	1.47421	2.23477	0.600183	0.269939	-1.33661	-0.0004096
S-slylnc1850	Solyc03g113260.1	SL2.50ch03	63445219	63453510	1	3.43297	3.63971	0.0843688	0.202662	-1.38028	-0.0004096
S-slylnc1851	Solyc03g120650.2	SL2.50ch03	68979001	68982244	1	1.83974	1.02664	-0.841572	-1.69806	-1.06134	-0.069632
S-slylnc1852	Solyc03g120740.1	SL2.50ch03	69025627	69026864	1	0.797698	1.89745	1.25015	1.68563	-1.28027	-0.0004096
S-slylnc1853	Solyc03g121250.2	SL2.50ch03	69412905	69420733	1	0.39037	1.06726	1.45099	1.32446	-1.28886	-0.196608
S-slylnc1854	Solyc03g033360.1	SL2.50ch03	4925563	4935495	1	0.921197	1.10712	0.265227	0.591153	-1.2191	-0.045056
S-slylnc1855	Solyc03g062700.2	SL2.50ch03	31962105	31965768	1	1.96676	1.19101	-0.723632	-0.563107	-1.0431	-0.134349
S-slylnc1856	Solyc03g063720.2	SL2.50ch03	35654675	35661691	1	0.679031	1.10359	0.700662	0.443329	-1.3986	-0.0004096
S-slylnc1857	Solyc03g082640.1	SL2.50ch03	52553604	52555921	2	0.456987	0.529444	0.212326	0.226472	-1.25761	-0.0405504
S-slylnc1858	Solyc03g115880.1	SL2.50ch03	65478237	65480162	1	18.7576	17.6404	-0.0885893	-0.438269	-1.0478	-0.0004096
S-slylnc1859	Solyc03g118470.2	SL2.50ch03	67330714	67332959	1	1.78846	0.196394	-3.1869	-0.814863	-1.37596	-0.0004096
S-slylnc1860	Solyc03g118880.2	SL2.50ch03	67663825	67670180	1	2.24164	0.617046	-1.8611	-4.8155	-1.06541	-0.0258048
S-slylnc1861	Solyc03g119510.2	SL2.50ch03	68093516	68099287	1	1.07709	1.1129	0.0471866	0.0981203	-1.22361	-0.0159744
S-slylnc1862	Solyc03g120040.2	SL2.50ch03	68545396	68551373	1	1.42277	2.34664	0.721896	1.68766	-1.1559	-0.0004096
S-slylnc1863	Solyc03g120590.2	SL2.50ch03	68944500	68953574	3	0.783563	0.679008	-0.206621	-0.253594	-1.19677	-0.454656
S-slylnc1864	Solyc03g121780.1	SL2.50ch03	69841169	69846201	1	0.638306	1.13851	0.834826	2.38703	-1.07056	-0.0684032
S-slylnc1865	Solyc04g009880.1	SL2.50ch04	3193244	3193916	1	2.06468	0.398238	-2.37421	-1.60962	-1.1279	-0.069632
S-slylnc1866	Solyc04g014610.2	SL2.50ch04	4872991	4878347	1	12.3722	22.6249	0.870815	1.9177	-1.22081	-0.0004096
S-slylnc1867	Solyc04g071450.2	SL2.50ch04	58439734	58441359	1	4604.56	4872.79	0.0816869	0.0902722	-1.21007	-0.090112
S-slylnc1868	Solyc04g072620.1	SL2.50ch04	59583159	59583829	1	1.3148	1.06243	-0.307481	-0.421802	-0.741543	-0.024576
S-slylnc1869	Solyc04g074600.1	SL2.50ch04	60553475	60569577	1	1.04434	1.49893	0.521345	0.473276	-1.39572	-0.0004096
S-slylnc1870	Solyc04g076960.2	SL2.50ch04	61897404	61910850	1	0.985525	1.13113	0.198803	0.128639	-0.665713	-0.073728
S-slylnc1871	Solyc04g077770.2	SL2.50ch04	62675884	62679330	1	3.25074	1.54299	-1.07504	-0.995306	-1.23202	-0.077824
S-slylnc1872	Solyc04g082280.2	SL2.50ch04	66001584	66005041	1	0.0539977	2.56009	5.56716	2.64924	-1.22597	-0.0094208
S-slylnc1873	Solyc04g007000.1	SL2.50ch04	728927	730330	1	0.0571555	1.89208	5.04893	0.992765	-0.957894	-0.0004096
S-slylnc1874	Solyc04g017860.1	SL2.50ch04	8424664	8631498	2	0.876287	0.789567	-0.150341	-0.212716	-0.430206	-0.016384
S-slylnc1875	Solyc04g025270.1	SL2.50ch04	24440840	24447577	4	0.677982	3.24329	2.25814	3.2406	-1.19712	-0.02048
S-slylnc1876	Solyc04g057950.1	SL2.50ch04	55064705	55067788	1	1.6629	2.17449	0.386975	1.10234	-1.17374	-0.08192
S-slylnc1877	Solyc04g071670.1	SL2.50ch04	58643593	58658210	1	3.21246	3.76629	0.229469	0.321357	-1.34755	-0.0004096
S-slylnc1878	Solyc04g076700.2	SL2.50ch04	61579838	61610114	1	1.93178	3.09637	0.680645	0.802369	-0.256504	-0.0065536
S-slylnc1879	Solyc04g082360.1	SL2.50ch04	66054845	66059900	2	3.19776	1.58617	-1.01152	-1.58528	-1.15634	-0.028672
S-slylnc1880	Solyc05g005100.2	SL2.50ch05	107226	110824	1	2.96381	6.06604	1.0333	1.23472	-1.2138	-0.0004096
S-slylnc1881	Solyc05g006380.1	SL2.50ch05	1019966	1027087	2	8.30685	13.1897	0.667039	1.54048	-1.14432	-0.045056
S-slylnc1882	Solyc05g006670.1	SL2.50ch05	1339066	1341369	1	1.27881	1.59703	0.320588	0.256734	-1.32937	-0.0004096
S-slylnc1883	Solyc05g007900.2	SL2.50ch05	2345336	2346218	1	0.782947	3.48467	2.15404	2.14215	-0.975917	-0.0331776
S-slylnc1884	Solyc05g018610.1	SL2.50ch05	22505107	22507439	1	2.37855	1.60662	-0.566051	-0.330237	-1.3697	-0.0004096
S-slylnc1885	Solyc05g018650.2	SL2.50ch05	22680747	22699780	1	4.04786	10.7254	1.4058	0.318087	-1.26316	-0.0004096
S-slylnc1886	Solyc05g032700.2	SL2.50ch05	45908196	45979870	1	1.02554	1.80701	0.81722	1.68437	-1.26065	-0.0126976
S-slylnc1887	Solyc05g041390.1	SL2.50ch05	51397336	51398130	1	1.09427	0.640801	-0.772017	-0.665658	-0.93758	-0.049152
S-slylnc1888	Solyc05g047440.1	SL2.50ch05	58892241	58892669	1	84.3304	110.453	0.389305	0.865602	-1.04178	-0.0004096
S-slylnc1889	Solyc05g047550.2	SL2.50ch05	59017222	59032146	1	2.26456	3.25815	0.524818	0.306571	-1.04812	-0.0086016
S-slylnc1890	Solyc05g047550.2	SL2.50ch05	59017222	59032146	1	1.14386	2.13207	0.898345	0.306656	-1.03898	-0.0004096
S-slylnc1891	Solyc05g047560.1	SL2.50ch05	59017222	59032146	1	1.50343	1.62897	0.115695	0.0984985	-1.233	-0.0004096
S-slylnc1892	Solyc05g051560.2	SL2.50ch05	61932569	61937128	1	2.35544	2.53208	0.104323	0.175043	-1.16588	-0.0004096
S-slylnc1893	Solyc05g055860.2	SL2.50ch05	65330922	65335015	1	1.83955	1.72718	-0.0909281	-0.109209	-1.29768	-0.0528384
S-slylnc1894	Solyc05g006950.2	SL2.50ch05	1542783	1549327	1	0.958677	1.27242	0.408454	0.219969	-1.38718	-0.0004096
S-slylnc1895	Solyc05g008980.2	SL2.50ch05	3170271	3175298	1	1.10843	0.399873	-1.47091	-0.861396	-1.16126	-0.094208
S-slylnc1896	Solyc05g015610.2	SL2.50ch05	11521799	11528186	1	9.68186	21.4171	1.14541	0.225676	-1.18717	-0.0004096
S-slylnc1897	Solyc05g018890.1	SL2.50ch05	24523972	24524710	1	0.97955	1.23881	0.338768	0.477974	-1.23434	-0.0098304
S-slylnc1898	Solyc05g025800.1	SL2.50ch05	36735408	36767607	1	1.99635	2.72447	0.448613	0.735885	-1.14522	-0.0004096
S-slylnc1899	Solyc05g025870.2	SL2.50ch05	37116955	37117959	1	1.23223	0.777553	-0.664256	-0.737605	-1.46076	-0.0004096
S-slylnc1900	Solyc05g045950.1	SL2.50ch05	57770458	57818478	2	2.53328	1.03814	-1.28701	-2.19819	-1.22552	-0.0004096
S-slylnc1901	Solyc05g045950.1	SL2.50ch05	57770458	57818478	2	0.0660671	0.568199	3.10439	1.10478	-1.29647	-0.100762
S-slylnc1902	Solyc05g050810.2	SL2.50ch05	60994785	60999403	1	123.229	126.767	0.0408417	0.20365	-1.14427	-0.073728
S-slylnc1903	Solyc05g053350.2	SL2.50ch05	63473567	63479320	1	1.25737	0.195722	-2.68353	-0.948414	-1.23703	-0.063488
S-slylnc1904	Solyc06g048930.2	SL2.50ch06	31969654	31973216	1	1.98347	0.926446	-1.09825	-2.10175	-1.24543	-0.032768
S-slylnc1905	Solyc06g051600.1	SL2.50ch06	35110355	35159380	2	0.827271	1.13951	0.461976	0.290266	-1.17473	-0.0004096
S-slylnc1906	Solyc06g051830.1	SL2.50ch06	35506461	35513173	1	2.43824	1.21674	-1.00282	-1.95082	-1.14587	-0.26624
S-slylnc1907	Solyc06g051830.1	SL2.50ch06	35506461	35513173	2	1.95392	0.757836	-1.36641	-1.69304	-1.35743	-0.0004096
S-slylnc1908	Solyc06g062680.1	SL2.50ch06	39560603	39566653	1	1.3423	1.81613	0.436159	0.550867	-1.29902	-0.0114688
S-slylnc1909	Solyc06g068170.1	SL2.50ch06	42239670	42245645	1	0.436557	1.31409	1.58982	1.7811	-1.1476	-0.016384
S-slylnc1910	Solyc06g069320.2	SL2.50ch06	43072859	43077995	1	1.39497	2.82023	1.01558	3.41668	-1.0655	-0.0004096
S-slylnc1911	Solyc06g082160.2	SL2.50ch06	48069942	48074956	1	348.644	353.688	0.0207232	0.0545615	-1.44379	-0.0004096
S-slylnc1912	Solyc06g005700.1	SL2.50ch06	756438	758703	1	2.43677	3.19978	0.393	0.558387	-1.39528	-0.0086016
S-slylnc1913	Solyc06g030490.2	SL2.50ch06	18839539	18848818	2	0.730207	0.263226	-1.47201	-2.08459	-1.12045	-0.04096
S-slylnc1914	Solyc06g034300.1	SL2.50ch06	24022505	24035280	1	1.15215	2.01139	0.803873	0.479056	-1.10114	-0.0004096
S-slylnc1915	Solyc06g036060.2	SL2.50ch06	25435006	25447337	1	0.662397	1.20231	0.860044	0.736319	-1.23399	-0.0004096
S-slylnc1916	Solyc06g069060.1	SL2.50ch06	42848714	42852449	2	0.240799	0.509772	1.08202	0.573071	-1.11855	-0.0004096
S-slylnc1917	Solyc06g069060.1	SL2.50ch06	42848714	42852449	1	1.97223	4.27208	1.11511	3.9053	-1.13627	-0.077824
S-slylnc1918	Solyc06g071060.1	SL2.50ch06	43659211	43660696	1	0.754625	1.69324	1.16595	1.25584	-1.27638	-0.0004096
S-slylnc1919	Solyc06g072780.1	SL2.50ch06	44878325	44884403	3	0.762783	0.240289	-1.6665	-0.646157	-1.20933	-0.0217088
S-slylnc1920	Solyc06g073660.2	SL2.50ch06	45444448	45450397	1	2.01401	3.70914	0.881009	0.766344	-1.29876	-0.077824
S-slylnc1921	Solyc06g074560.1	SL2.50ch06	46135637	46136487	1	6.7319	9.15238	0.443134	1.5024	-0.0197529	-0.0077824
S-slylnc1922	Solyc06g076070.1	SL2.50ch06	47235255	47235774	1	3.52287	0.504461	-2.80394	-2.67703	-1.04922	-0.0135168
S-slylnc1923	Solyc06g082040.1	SL2.50ch06	47995622	48000100	1	2.53414	5.02813	0.988524	1.55435	-0.947759	-0.024576
S-slylnc1924	Solyc06g082940.2	SL2.50ch06	48560472	48566552	1	1.37465	0.596272	-1.20502	-0.0715198	-1.33847	-0.0065536
S-slylnc1925	Solyc07g052930.2	SL2.50ch07	61324331	61340082	1	0.323217	1.07665	1.73598	0.437353	-1.1433	-0.159744
S-slylnc1926	Solyc07g055820.1	SL2.50ch07	63745620	63748229	1	1.70519	0.410357	-2.05498	-2.59014	-1.10142	-0.0745472
S-slylnc1927	Solyc07g055820.1	SL2.50ch07	63745620	63748229	1	1.08711	0.156022	-2.80067	-1.99114	-1.33594	-0.0004096
S-slylnc1928	Solyc07g064450.2	SL2.50ch07	66605089	66614922	1	0.332171	1.18609	1.83621	0.791768	-0.939461	-0.0897024
S-slylnc1929	Solyc07g007340.2	SL2.50ch07	2085570	2090042	1	0.705018	1.29626	0.878623	0.319695	-1.34529	-0.0004096
S-slylnc1930	Solyc07g019430.1	SL2.50ch07	11128087	11130068	1	1.55228	1.61611	0.0581392	0.159903	-1.04384	-0.12288
S-slylnc1931	Solyc07g019520.1	SL2.50ch07	11856218	11856732	1	208.319	275.443	0.402961	2.04098	-1.33091	-0.1024
S-slylnc1932	Solyc07g052440.2	SL2.50ch07	60941625	60942924	1	3.63791	1.85731	-0.969894	-0.813479	-0.953461	-0.0004096
S-slylnc1933	Solyc07g053220.1	SL2.50ch07	61663774	61670502	1	1.68446	0.917891	-0.875891	-0.569815	-1.28971	-0.090112
S-slylnc1934	Solyc07g055190.2	SL2.50ch07	63306457	63308633	1	4.82802	1.41551	-1.77011	-1.50712	-1.44997	-0.094208
S-slylnc1935	Solyc07g061980.1	SL2.50ch07	64841204	64849251	2	39.36	33.1744	-0.246658	-0.940373	-1.34155	-0.006144
S-slylnc1936	Solyc07g061980.1	SL2.50ch07	64841204	64849251	1	1.06678	1.7962	0.751681	0.365569	-1.39269	-0.0004096
S-slylnc1937	Solyc07g063560.2	SL2.50ch07	66008127	66010625	1	0.40167	1.16707	1.53881	0.806944	-1.37604	-0.0004096
S-slylnc1938	Solyc07g064740.2	SL2.50ch07	66763156	66773682	1	1.59915	0.591823	-1.43407	-0.59699	-1.17874	-0.0004096
S-slylnc1939	Solyc07g065120.2	SL2.50ch07	67018967	67027866	2	1.98515	2.03879	0.0384694	0.0201872	-1.02487	-0.04096
S-slylnc1940	Solyc07g065680.2	SL2.50ch07	67352795	67358911	1	2.17325	1.223	-0.829424	-1.65673	-1.1898	-0.053248
S-slylnc1941	Solyc08g006080.1	SL2.50ch08	831674	833087	1	1.43546	3.08043	1.10162	1.04756	-1.38003	-0.0004096
S-slylnc1942	Solyc08g008140.2	SL2.50ch08	2613883	2616041	1	6.53756	5.9174	-0.143787	-0.0924683	-1.20386	-0.012288
S-slylnc1943	Solyc08g041800.2	SL2.50ch08	25766365	25767636	1	4.84633	5.37666	0.149819	0.256876	-1.09347	-0.126976
S-slylnc1944	Solyc08g061110.1	SL2.50ch08	46709707	46710245	1	1.57208	3.20995	1.02988	1.051	-1.23958	-0.065536
S-slylnc1945	Solyc08g061650.2	SL2.50ch08	49273661	49288390	1	0.559815	1.25436	1.16392	0.636294	-0.9215	-0.0004096
S-slylnc1946	Solyc08g065760.2	SL2.50ch08	54071801	54078350	1	1.50736	0.0387894	-5.28022	-2.03847	-0.921112	-0.0782336
S-slylnc1947	Solyc08g067570.1	SL2.50ch08	56567139	56578650	2	0.638516	0.469728	-0.442897	-0.323197	-1.25582	-0.094208
S-slylnc1948	Solyc08g067590.1	SL2.50ch08	56580677	56586008	2	0.863332	0.6899	-0.323529	-0.488362	-1.33059	-0.0004096
S-slylnc1949	Solyc08g067670.2	SL2.50ch08	56653671	56659725	1	0.618715	1.30833	1.08038	3.39368	-1.35141	-0.01024
S-slylnc1950	Solyc08g075010.2	SL2.50ch08	59146562	59158720	1	5.3546	2.60684	-1.03848	-2.40493	-0.896425	-0.012288
S-slylnc1951	Solyc08g075430.2	SL2.50ch08	59562232	59567305	1	2.17592	2.05895	-0.0797144	-0.1548	-1.14005	-0.0700416
S-slylnc1952	Solyc08g076490.2	SL2.50ch08	60494196	60497299	1	9.53609	9.90615	0.0549267	0.119924	-1.03811	-0.012288
S-slylnc1953	Solyc08g076490.2	SL2.50ch08	60494196	60497299	1	2.84958	2.21754	-0.36179	-0.687622	-1.09328	-0.008192
S-slylnc1954	Solyc08g076570.2	SL2.50ch08	60535550	60538680	1	2547.96	2624.46	0.0426769	0.0937111	-1.20991	-0.0004096
S-slylnc1955	Solyc08g079120.1	SL2.50ch08	62759804	62765864	2	1.17054	0.26416	-2.14769	-0.895586	-1.47525	-0.0004096
S-slylnc1956	Solyc08g080180.1	SL2.50ch08	63506325	63508583	1	5.93545	0.0695412	-6.41535	-2.58418	-1.19375	-0.0004096
S-slylnc1957	Solyc08g048080.1	SL2.50ch08	15167877	15168412	1	3.93119	5.93987	0.595467	0.959293	-1.51819	-0.0004096
S-slylnc1958	Solyc08g062290.2	SL2.50ch08	50840605	50850329	2	0.367229	0.797259	1.11837	0.58761	-1.07396	-0.057344
S-slylnc1959	Solyc08g078320.2	SL2.50ch08	62130205	62140050	1	4.0985	3.4307	-0.256594	-0.312612	-1.32529	-0.0004096
S-slylnc1960	Solyc08g078840.2	SL2.50ch08	62540976	62547722	5	0.767531	0.354083	-1.11614	-1.45142	-0.18109	-0.094208
S-slylnc1961	Solyc09g010360.2	SL2.50ch09	3734073	3750470	1	3.85998	8.67364	1.16804	0.493229	-1.46597	-0.0004096
S-slylnc1962	Solyc09g015030.1	SL2.50ch09	7455089	7455783	1	2.83093	3.52015	0.31436	0.670901	-1.12729	-0.0253952
S-slylnc1963	Solyc09g018770.1	SL2.50ch09	16984729	17001605	1	1.32311	2.42579	0.874525	1.06079	-1.18838	-0.0004096
S-slylnc1964	Solyc09g047910.2	SL2.50ch09	33689012	33698268	1	1.35265	1.03366	-0.38802	-0.608602	-1.23309	-0.114688
S-slylnc1965	Solyc09g055810.1	SL2.50ch09	45397240	45398053	1	6.82378	5.82653	-0.227934	-0.630687	-1.15418	-0.0253952
S-slylnc1966	Solyc09g059170.1	SL2.50ch09	53574693	53576425	1	0.340467	1.1726	1.78412	2.09601	-1.24507	-0.077824
S-slylnc1967	Solyc09g091010.2	SL2.50ch09	70363797	70366830	1	16482.4	13414.8	-0.297099	-0.371066	-1.4238	-0.0004096
S-slylnc1968	Solyc09g092060.1	SL2.50ch09	71215990	71221577	2	0.516093	0.974177	0.916552	0.531178	-1.31645	-0.140902
S-slylnc1969	Solyc09g092340.2	SL2.50ch09	71472401	71476840	1	0.488727	1.65245	1.75751	1.88836	-0.0795746	-0.149504
S-slylnc1970	Solyc09g097800.2	SL2.50ch09	71803765	71805016	1	0.751278	1.25315	0.738141	0.558726	-0.992481	-0.0004096
S-slylnc1971	Solyc09g007100.2	SL2.50ch09	740846	748815	1	1.09474	0.0930304	-3.55674	-2.15042	-1.10867	-0.110592
S-slylnc1972	Solyc09g007100.2	SL2.50ch09	740846	748815	1	1.69378	0.105619	-4.0033	-2.39338	-1.19306	-0.016384
S-slylnc1973	Solyc09g015700.2	SL2.50ch09	10766390	10770181	1	15.2607	13.4278	-0.184594	-0.898091	-1.33484	-0.0004096
S-slylnc1974	Solyc09g015890.2	SL2.50ch09	11307374	11308162	1	5.78803	11.4562	0.984984	0.825566	-1.21996	-0.0004096
S-slylnc1975	Solyc09g015900.1	SL2.50ch09	11311432	11312219	1	3.09556	4.58697	0.56734	1.0982	-1.33202	-0.0004096
S-slylnc1976	Solyc09g015910.1	SL2.50ch09	11312864	11313741	1	2.0996	2.06605	-0.0232396	-0.0309041	-1.33065	-0.0274432
S-slylnc1977	Solyc09g030410.1	SL2.50ch09	31633561	31636333	2	0.961301	0.130944	-2.87603	-1.49011	-1.26706	-0.018432
S-slylnc1978	Solyc09g030410.1	SL2.50ch09	31633561	31636333	2	0.55169	0.0857896	-2.68498	-1.13771	-1.11695	-0.018432
S-slylnc1979	Solyc09g030410.1	SL2.50ch09	31633561	31636333	1	4.68584	0.795769	-2.55789	-6.11107	-1.30633	-0.018432
S-slylnc1980	Solyc09g055830.1	SL2.50ch09	45587061	45587653	1	1.83397	0.946194	-0.954759	-0.625637	-1.29018	-0.016384
S-slylnc1981	Solyc09g055890.2	SL2.50ch09	46063387	46078948	1	0.674015	1.15051	0.771421	0.898737	-0.999423	-0.08192
S-slylnc1982	Solyc09g056170.2	SL2.50ch09	47212865	47221228	2	0.892965	1.45164	0.701011	1.00466	-1.18651	-0.176128
S-slylnc1983	Solyc09g075300.2	SL2.50ch09	67029976	67034612	1	2.25181	1.10716	-1.02422	-0.549649	-1.12241	-0.282624
S-slylnc1984	Solyc09g075630.1	SL2.50ch09	67297649	67298147	1	1.44379	3.12151	1.11238	0.702821	-1.05549	-0.0004096
S-slylnc1985	Solyc10g006570.2	SL2.50ch10	1122046	1125067	1	0.867341	1.78565	1.04178	2.05693	-1.26746	-0.0004096
S-slylnc1986	Solyc10g017920.1	SL2.50ch10	6180232	6181309	1	8.05157	11.0411	0.45554	0.580509	-1.11835	-0.0004096
S-slylnc1987	Solyc10g044460.1	SL2.50ch10	26412455	26437547	1	1.16862	1.63858	0.48764	0.331077	-1.18659	-0.0004096
S-slylnc1988	Solyc10g044530.1	SL2.50ch10	26764571	26766291	1	0.47661	1.03874	1.12395	1.69218	-1.01536	-0.004096
S-slylnc1989	Solyc10g045150.1	SL2.50ch10	31657399	31744763	5	1.67283	0.539225	-1.63334	-1.74589	-0.263991	-0.0188416
S-slylnc1990	Solyc10g046930.1	SL2.50ch10	38120155	38126354	1	4.32867	4.63952	0.100052	0.039543	-1.28042	-0.0004096
S-slylnc1991	Solyc10g078590.1	SL2.50ch10	60363392	60366653	1	114.275	88.7342	-0.364953	-1.13601	-1.05257	-0.0004096
S-slylnc1992	Solyc10g080730.1	SL2.50ch10	61937697	61941349	1	185.322	192.121	0.0519829	0.207123	-1.22089	-0.02048
S-slylnc1993	Solyc10g081680.1	SL2.50ch10	62703649	62704219	1	11.707	7.5036	-0.641713	-1.83932	-1.2558	-0.139264
S-slylnc1994	Solyc10g085210.1	SL2.50ch10	64476853	64482687	1	0.510996	1.57173	1.62097	4.71106	-1.11301	-0.053248
S-slylnc1995	Solyc10g085920.1	SL2.50ch10	64934413	64940051	1	0.486488	1.03608	1.09066	1.1777	-0.650469	-0.094208
S-slylnc1996	Solyc10g017890.1	SL2.50ch10	6175376	6178663	1	2.17749	1.21969	-0.836147	-0.533689	-1.39446	-0.0004096
S-slylnc1997	Solyc10g018840.1	SL2.50ch10	10736716	10737248	1	1.10969	1.48054	0.415972	0.454356	-1.26523	-0.036864
S-slylnc1998	Solyc10g047040.1	SL2.50ch10	39234265	39238203	1	1.06005	0.150905	-2.81243	-1.40839	-1.03928	-0.04096
S-slylnc1999	Solyc10g049910.1	SL2.50ch10	47125959	47131563	2	1.41134	5.52121	1.96792	2.23548	-1.25402	-0.0004096
S-slylnc2000	Solyc10g055770.1	SL2.50ch10	57399967	57404789	1	3.04299	2.16388	-0.491874	-1.09429	-1.26118	-0.14336
S-slylnc2001	Solyc10g080260.1	SL2.50ch10	61586296	61595361	1	9.34935	9.00916	-0.0534738	-0.0989867	-1.21194	-0.0004096
S-slylnc2002	Solyc10g081040.1	SL2.50ch10	62218502	62219621	1	178.822	23.3369	-2.93784	-7.077	-1.08393	-0.0557056
S-slylnc2003	Solyc10g081040.1	SL2.50ch10	62218502	62219621	1	82.7997	16.7433	-2.30604	-3.55908	-1.05198	-0.0004096
S-slylnc2004	Solyc11g007650.1	SL2.50ch11	1874792	1876028	1	1.05248	0.374283	-1.49159	-0.947582	-0.897928	-0.0098304
S-slylnc2005	Solyc11g012650.1	SL2.50ch11	5424124	5426139	1	0.940638	1.17078	0.315764	0.422956	-0.743892	-0.0004096
S-slylnc2006	Solyc11g020720.1	SL2.50ch11	11930690	11935680	1	0.906081	1.51908	0.745491	1.36809	-1.21775	-0.053248
S-slylnc2007	Solyc11g021190.1	SL2.50ch11	13383709	13384640	1	23.1708	61.7463	1.41405	1.23184	-1.14798	-0.0004096
S-slylnc2008	Solyc11g021190.1	SL2.50ch11	13383709	13384640	1	21.505	58.8786	1.45307	1.81769	-1.32207	-0.0004096
S-slylnc2009	Solyc11g021280.1	SL2.50ch11	13396944	13397287	1	2.68356	2.36785	-0.180569	-0.2006	-1.02437	-0.0004096
S-slylnc2010	Solyc11g045130.1	SL2.50ch11	31703214	31706941	1	1.7848	0.600206	-1.57223	-0.415714	-1.02939	-0.0004096
S-slylnc2011	Solyc11g044800.1	SL2.50ch11	32316934	32322847	1	1.42845	1.67576	0.230362	0.131148	-1.25334	-0.195789
S-slylnc2012	Solyc11g044800.1	SL2.50ch11	32316934	32322847	1	1.82965	1.13027	-0.694903	-0.850879	-1.29095	-0.0004096
S-slylnc2013	Solyc11g044600.1	SL2.50ch11	32426125	32427105	1	78.9802	153.567	0.959301	3.5459	-1.33526	-0.0004096
S-slylnc2014	Solyc11g039970.1	SL2.50ch11	40319451	40320523	1	4.56476	2.63804	-0.791071	-2.03429	-1.17722	-0.0200704
S-slylnc2015	Solyc11g056380.1	SL2.50ch11	45370951	45450174	1	15.7803	15.232	-0.0510201	-0.0481682	-1.31875	-0.065536
S-slylnc2016	Solyc11g056440.1	SL2.50ch11	45370951	45450174	1	1.11991	0.586546	-0.93307	-0.246984	-1.13637	-0.114688
S-slylnc2017	Solyc11g056620.1	SL2.50ch11	47098724	47110410	1	5.92852	6.99394	0.238434	0.856877	-1.28446	-0.036864
S-slylnc2018	Solyc11g063480.1	SL2.50ch11	49617909	49618460	1	2.59187	3.39219	0.388225	0.432896	-0.873262	-0.094208
S-slylnc2019	Solyc11g069420.1	SL2.50ch11	54001965	54003687	1	0.486099	1.30065	1.41991	1.09624	-1.05848	-0.0004096
S-slylnc2020	Solyc11g070180.1	SL2.50ch11	54702158	54706152	1	0.578664	1.2564	1.11849	0.660873	-1.21901	-0.069632
S-slylnc2021	Solyc11g072140.1	SL2.50ch11	55379103	55384132	1	1.26394	0.807268	-0.646808	-1.18467	-1.27661	-0.114278
S-slylnc2022	Solyc11g006740.1	SL2.50ch11	1342504	1349822	1	1.56306	0.607165	-1.36421	-1.74183	-1.27451	-0.106496
S-slylnc2023	Solyc11g006740.1	SL2.50ch11	1342504	1349822	1	2.38952	0.87758	-1.44512	-1.16805	-1.1095	-0.0004096
S-slylnc2024	Solyc11g007070.1	SL2.50ch11	1538643	1545628	1	105.668	180.623	0.773433	2.21224	-1.35629	-0.036864
S-slylnc2025	Solyc11g008140.1	SL2.50ch11	2406441	2414047	1	0.949594	2.03911	1.10256	1.92702	-1.18373	-0.0004096
S-slylnc2026	Solyc11g021060.1	SL2.50ch11	13312552	13313517	1	10.7384	13.5758	0.338251	0.0817009	-1.41459	-0.0004096
S-slylnc2027	Solyc11g021210.1	SL2.50ch11	13386626	13388041	1	0.960151	2.21399	1.20531	0.273126	-1.46925	-0.0004096
S-slylnc2028	Solyc11g061990.1	SL2.50ch11	48719118	48719913	1	1.26065	2.40279	0.930544	0.881697	-1.52749	-0.0282624
S-slylnc2029	Solyc11g062400.1	SL2.50ch11	49403388	49406397	1	0.246634	1.10051	2.15773	1.6124	-1.33539	-0.057344
S-slylnc2030	Solyc11g063530.1	SL2.50ch11	49621628	49624074	1	0.969692	1.69931	0.809348	0.425291	-1.26101	-0.0004096
S-slylnc2031	Solyc11g063530.1	SL2.50ch11	49621628	49624074	1	5.04164	4.59838	-0.13277	-0.0651815	-1.13219	-0.0004096
S-slylnc2032	Solyc11g069090.1	SL2.50ch11	53675695	53679643	1	9.85332	6.06976	-0.698971	-0.158283	-1.1654	-0.0045056
S-slylnc2033	Solyc11g069490.1	SL2.50ch11	54084506	54096098	1	6.29614	6.30437	0.0018849	0.000755119	-1.40851	-0.0004096
S-slylnc2034	Solyc12g005950.1	SL2.50ch12	575316	587914	1	3.23319	12.8629	1.99219	4.0855	-1.22586	-0.045056
S-slylnc2035	Solyc12g006120.1	SL2.50ch12	681556	684359	1	0.271617	1.08131	1.99314	1.33647	-1.2103	-0.16384
S-slylnc2036	Solyc12g013900.1	SL2.50ch12	4704300	4706850	1	0.336809	2.0863	2.63095	0.502174	-1.16644	-0.0004096
S-slylnc2037	Solyc12g017440.1	SL2.50ch12	6679526	6693282	4	2.59201	3.39715	0.390257	0.431613	-1.26361	-0.0053248
S-slylnc2038	Solyc12g017440.1	SL2.50ch12	6679526	6693282	4	1.76942	2.8689	0.69722	0.636695	-1.26757	-0.0053248
S-slylnc2039	Solyc12g043160.1	SL2.50ch12	38979441	38981313	1	18.3949	18.3995	0.000358027	0.000395276	-1.12793	-0.0319488
S-slylnc2040	Solyc12g042060.1	SL2.50ch12	40788845	40796161	1	2.64778	2.2625	-0.226863	-0.0155074	-1.30837	-0.04096
S-slylnc2041	Solyc12g041990.1	SL2.50ch12	42011676	42026030	1	1.47272	1.42635	-0.0461569	-0.0359815	-1.25347	-0.0004096
S-slylnc2042	Solyc12g040490.1	SL2.50ch12	43858042	43880009	1	1.4092	0.756955	-0.896593	-0.400665	-1.45792	-0.0004096
S-slylnc2043	Solyc12g056650.1	SL2.50ch12	62627863	62642155	1	5.10051	6.8273	0.420674	0.078683	-1.17255	-0.0004096
S-slylnc2044	Solyc12g096490.1	SL2.50ch12	65385926	65387218	1	0.691264	3.26172	2.23833	2.26907	-1.0478	-0.0004096
S-slylnc2045	Solyc12g096490.1	SL2.50ch12	65385926	65387218	1	0.158228	2.28141	3.84984	1.75018	-0.866318	-0.008192
S-slylnc2046	Solyc12g017610.1	SL2.50ch12	6967660	6989205	1	1.03867	1.16579	0.16657	0.108528	-1.20478	-0.0004096
S-slylnc2047	Solyc12g017610.1	SL2.50ch12	6967660	6989205	3	0.281557	0.737912	1.39002	0.889356	-1.30555	-0.237568
S-slylnc2048	Solyc12g017610.1	SL2.50ch12	6967660	6989205	3	1.23568	1.23095	-0.00552868	-0.00980377	-1.22358	-0.237568
S-slylnc2049	Solyc12g062310.1	SL2.50ch12	31797349	31803030	1	0.941954	1.13138	0.264356	0.929795	-0.998475	-0.045056
S-slylnc2050	Solyc12g036850.1	SL2.50ch12	50329438	50330349	1	0.318124	1.04904	1.72141	1.80134	-1.24913	-0.0782336
S-slylnc2051	Solyc12g056580.1	SL2.50ch12	62524042	62530908	1	1.71864	0.272869	-2.65498	-0.519859	-1.07216	-0.0004096
S-slylnc2052	Solyc12g056930.1	SL2.50ch12	62997448	63003918	2	0.942561	5.20424	2.46503	4.4332	-1.3366	-0.02048
S-slylnc2053	Solyc12g089200.1	SL2.50ch12	64315774	64319887	2	0.377731	0.819854	1.11801	1.43292	-0.0800947	-0.139264
S-slylnc2054	Solyc12g089200.1	SL2.50ch12	64315774	64319887	1	1.01596	1.75423	0.787998	2.51808	-0.0586456	-0.139264
S-slylnc2055	Solyc12g096220.1	SL2.50ch12	65236323	65242472	1	28.5358	13.9952	-1.02784	-0.317123	-1.00282	-0.0004096
S-slylnc2056	Solyc12g098710.1	SL2.50ch12	66125652	66134025	1	14.7148	17.2758	0.231487	0.896737	-1.17384	-0.0794624
