# Supplementary material for: Re-analysis of long non-coding RNAs and prediction of circRNAs reveal their novel roles in susceptible tomato following TYLCV infection
Source: BMC Plant Biol. 2018 Jun 4;18:104. doi: 10.1186/s12870-018-1332-3 (PMC5987537; doi:10.1186/s12870-018-1332-3)
Supplement: Supplementary file 7 — Table S3. Characteristics of all circular RNAs identified in this study. (XLSX 27 kb) [file 12870_2018_1332_MOESM7_ESM.xlsx]

## Sheet: Table S3
	circRNA_ID	chr	strand	circRNA_start	circRNA_end	CK junction_reads	TYLCV junction_reads	circRNA_type	gene_id
Slcirc148	SL2.50ch10:1328362|1329697	SL2.50ch10	+	1328362	1329697	311	210	exon	Solyc10g006890.2
Slcirc041	SL2.50ch02:41750485|41782191	SL2.50ch02	-	41750485	41782191	280	330	intergenic_region	n/a
Slcirc107	SL2.50ch07:57180401|57180666	SL2.50ch07	+	57180401	57180666	210	250	exon	Solyc07g043420.2
Slcirc007	SL2.50ch01:1852854|1853117	SL2.50ch01	+	1852854	1853117	143	245	exon	Solyc01g007330.2
Slcirc162	SL2.50ch11:4189549|4189752	SL2.50ch11	-	4189549	4189752	106	214	intergenic_region	n/a
Slcirc108	SL2.50ch07:57180401|57181056	SL2.50ch07	+	57180401	57181056	108	186	exon	Solyc07g043420.2
Slcirc171	SL2.50ch12:3152241|3165591	SL2.50ch12	-	3152241	3165591	21	167	intergenic_region	n/a
Slcirc140	SL2.50ch09:68818404|68818741	SL2.50ch09	-	68818404	68818741	79	160	intergenic_region	n/a
Slcirc005	SL2.50ch01:1852449|1852694	SL2.50ch01	+	1852449	1852694	67	139	exon	Solyc01g007330.2
Slcirc062	SL2.50ch03:63444854|63451714	SL2.50ch03	+	63444854	63451714	110	126	intergenic_region	n/a
Slcirc149	SL2.50ch10:1328396|1329697	SL2.50ch10	+	1328396	1329697	58	111	exon	Solyc10g006890.2
Slcirc017	SL2.50ch01:79409311|79410342	SL2.50ch01	-	79409311	79410342	30	109	exon	Solyc01g080200.2
Slcirc106	SL2.50ch07:57180114|57180328	SL2.50ch07	+	57180114	57180328	32	102	exon	Solyc07g043420.2
Slcirc102	SL2.50ch07:238342|238913	SL2.50ch07	-	238342	238913	60	83	intergenic_region	n/a
Slcirc018	SL2.50ch01:79530151|79531226	SL2.50ch01	+	79530151	79531226	39	79	exon	Solyc01g080280.2
Slcirc065	SL2.50ch04:2372079|2376972	SL2.50ch04	+	2372079	2376972	43	75	exon	Solyc04g008700.2
Slcirc032	SL2.50ch01:95753450|95753772	SL2.50ch01	+	95753450	95753772	46	74	intergenic_region	n/a
Slcirc079	SL2.50ch05:63150654|63150977	SL2.50ch05	-	63150654	63150977	11	67	exon	Solyc05g052980.2
Slcirc163	SL2.50ch11:52164260|52165291	SL2.50ch11	+	52164260	52165291	30	62	exon	Solyc11g066390.1
Slcirc069	SL2.50ch04:3422764|3423369	SL2.50ch04	+	3422764	3423369	23	50	intergenic_region	n/a
Slcirc046	SL2.50ch02:49436902|49437243	SL2.50ch02	+	49436902	49437243	6	47	exon	Solyc02g086820.2
Slcirc010	SL2.50ch01:1853130|1853441	SL2.50ch01	+	1853130	1853441	0	46	exon	Solyc01g007330.2
Slcirc063	SL2.50ch03:65492033|65492448	SL2.50ch03	+	65492033	65492448	21	44	exon	Solyc03g115900.2
Slcirc008	SL2.50ch01:1853091|1853261	SL2.50ch01	+	1853091	1853261	41	43	exon	Solyc01g007330.2
Slcirc076	SL2.50ch05:22688256|22693249	SL2.50ch05	-	22688256	22693249	20	42	exon	Solyc05g018650.2
Slcirc064	SL2.50ch04:1467796|1475072	SL2.50ch04	+	1467796	1475072	59	40	intergenic_region	n/a
Slcirc158	SL2.50ch10:64409259|64410267	SL2.50ch10	-	64409259	64410267	44	38	exon	Solyc10g085100.1
Slcirc070	SL2.50ch04:45321116|45322667	SL2.50ch04	-	45321116	45322667	34	36	intergenic_region	n/a
Slcirc109	SL2.50ch07:57180747|57181056	SL2.50ch07	+	57180747	57181056	21	36	exon	Solyc07g043420.2
Slcirc180	SL2.50ch12:40792202|40792817	SL2.50ch12	-	40792202	40792817	28	35	exon	Solyc12g042060.1
Slcirc031	SL2.50ch01:95428043|95428362	SL2.50ch01	+	95428043	95428362	20	35	intergenic_region	n/a
Slcirc014	SL2.50ch01:2221904|2225541	SL2.50ch01	-	2221904	2225541	0	34	intergenic_region	n/a
Slcirc035	SL2.50ch01:97312432|97335985	SL2.50ch01	-	97312432	97335985	0	33	exon	Solyc01g111180.2
Slcirc123	SL2.50ch08:54124803|54125996	SL2.50ch08	-	54124803	54125996	7	32	exon	Solyc08g065810.1
Slcirc044	SL2.50ch02:44770475|44772818	SL2.50ch02	+	44770475	44772818	15	31	exon	Solyc02g080570.2
Slcirc049	SL2.50ch02:54932573|54933227	SL2.50ch02	+	54932573	54933227	30	30	exon	Solyc02g094400.2
Slcirc015	SL2.50ch01:6462808|6464408	SL2.50ch01	-	6462808	6464408	20	30	exon	Solyc01g010930.2
Slcirc179	SL2.50ch12:40752081|40753680	SL2.50ch12	-	40752081	40753680	7	30	intergenic_region	n/a
Slcirc101	SL2.50ch07:230400|231427	SL2.50ch07	-	230400	231427	25	28	intergenic_region	n/a
Slcirc057	SL2.50ch03:55772644|55791286	SL2.50ch03	-	55772644	55791286	41	27	intergenic_region	n/a
Slcirc183	SL2.50ch12:62109878|62110173	SL2.50ch12	+	62109878	62110173	34	27	exon	Solyc12g056150.1
Slcirc153	SL2.50ch10:26478348|26485555	SL2.50ch10	+	26478348	26485555	192	26	intergenic_region	n/a
Slcirc021	SL2.50ch01:80469688|80469904	SL2.50ch01	-	80469688	80469904	6	26	exon	Solyc01g081160.2
Slcirc081	SL2.50ch05:65461189|65461477	SL2.50ch05	+	65461189	65461477	6	26	exon	Solyc05g056070.2
Slcirc125	SL2.50ch08:60914081|60935670	SL2.50ch08	-	60914081	60935670	23	25	intergenic_region	n/a
Slcirc074	SL2.50ch04:65713642|65714050	SL2.50ch04	-	65713642	65714050	14	25	exon	Solyc04g081820.2
Slcirc073	SL2.50ch04:63077366|63077665	SL2.50ch04	-	63077366	63077665	14	24	exon	Solyc04g078320.2
Slcirc042	SL2.50ch02:44555975|44565334	SL2.50ch02	+	44555975	44565334	45	23	intergenic_region	n/a
Slcirc105	SL2.50ch07:55511490|55512517	SL2.50ch07	-	55511490	55512517	28	23	exon	Solyc07g042380.2
Slcirc011	SL2.50ch01:1853197|1853441	SL2.50ch01	+	1853197	1853441	0	23	exon	Solyc01g007330.2
Slcirc092	SL2.50ch06:41972841|41973223	SL2.50ch06	+	41972841	41973223	31	22	exon	Solyc06g066790.2
Slcirc143	SL2.50ch09:69094295|69230042	SL2.50ch09	+	69094295	69230042	5	22	intergenic_region	n/a
Slcirc133	SL2.50ch09:3704140|3704462	SL2.50ch09	-	3704140	3704462	3	22	exon	Solyc09g010320.2
Slcirc012	SL2.50ch01:1853262|1853423	SL2.50ch01	+	1853262	1853423	0	22	exon	Solyc01g007330.2
Slcirc034	SL2.50ch01:958670|964383	SL2.50ch01	-	958670	964383	15	21	exon	Solyc01g006360.2
Slcirc178	SL2.50ch12:4022638|4026890	SL2.50ch12	-	4022638	4026890	10	21	exon	Solyc12g011180.1
Slcirc184	SL2.50ch12:64101116|64102065	SL2.50ch12	+	64101116	64102065	9	21	exon	Solyc12g088910.1
Slcirc075	SL2.50ch05:16830716|16831649	SL2.50ch05	-	16830716	16831649	20	20	exon	Solyc05g016460.1
Slcirc103	SL2.50ch07:238342|244716	SL2.50ch07	-	238342	244716	17	20	intergenic_region	n/a
Slcirc028	SL2.50ch01:93367456|93368439	SL2.50ch01	-	93367456	93368439	14	20	exon	Solyc01g105100.2
Slcirc104	SL2.50ch07:4200218|4201053	SL2.50ch07	+	4200218	4201053	13	20	exon	Solyc07g009150.2
Slcirc084	SL2.50ch06:2044518|2047758	SL2.50ch06	-	2044518	2047758	12	20	intron	Solyc06g008160.2
Slcirc089	SL2.50ch06:35873857|35874538	SL2.50ch06	+	35873857	35874538	10	20	exon	Solyc06g053140.2
Slcirc066	SL2.50ch04:25435531|25438441	SL2.50ch04	+	25435531	25438441	8	20	intron	Solyc04g025160.2
Slcirc181	SL2.50ch12:4658515|4661158	SL2.50ch12	+	4658515	4661158	3	20	exon	Solyc12g013870.1
Slcirc059	SL2.50ch03:58406632|58406860	SL2.50ch03	-	58406632	58406860	15	19	exon	Solyc03g096360.2
Slcirc131	SL2.50ch09:12708685|12714300	SL2.50ch09	-	12708685	12714300	13	19	exon	Solyc09g018060.2
Slcirc099	SL2.50ch07:210427|211962	SL2.50ch07	-	210427	211962	17	18	intergenic_region	n/a
Slcirc055	SL2.50ch03:48957675|48958615	SL2.50ch03	+	48957675	48958615	12	18	intergenic_region	n/a
Slcirc151	SL2.50ch10:26423257|26425950	SL2.50ch10	+	26423257	26425950	9	18	exon	Solyc10g044450.1
Slcirc159	SL2.50ch11:10694962|10697013	SL2.50ch11	-	10694962	10697013	7	18	intergenic_region	n/a
Slcirc141	SL2.50ch09:69089791|69094384	SL2.50ch09	+	69089791	69094384	4	18	intergenic_region	n/a
Slcirc047	SL2.50ch02:49436902|49437426	SL2.50ch02	+	49436902	49437426	3	18	exon	Solyc02g086820.2
Slcirc040	SL2.50ch02:4089484|4091023	SL2.50ch02	+	4089484	4091023	2	18	exon	Solyc02g050140.2
Slcirc004	SL2.50ch01:1337381|1337968	SL2.50ch01	-	1337381	1337968	13	17	exon	Solyc01g006740.2
Slcirc060	SL2.50ch03:59718400|59718595	SL2.50ch03	+	59718400	59718595	7	17	exon	Solyc03g097380.2
Slcirc093	SL2.50ch06:43101174|43101664	SL2.50ch06	+	43101174	43101664	6	17	intergenic_region	n/a
Slcirc053	SL2.50ch03:2927940|2932099	SL2.50ch03	-	2927940	2932099	2	17	exon	Solyc03g025540.2
Slcirc016	SL2.50ch01:76660275|76660892	SL2.50ch01	-	76660275	76660892	0	17	exon	Solyc01g067720.2
Slcirc068	SL2.50ch04:3422619|3423369	SL2.50ch04	+	3422619	3423369	10	16	intergenic_region	n/a
Slcirc020	SL2.50ch01:80128239|80128990	SL2.50ch01	-	80128239	80128990	7	16	exon	Solyc01g080840.2
Slcirc121	SL2.50ch08:27200728|27203344	SL2.50ch08	+	27200728	27203344	7	16	intergenic_region	n/a
Slcirc025	SL2.50ch01:90838795|90840911	SL2.50ch01	-	90838795	90840911	6	16	intron	Solyc01g100960.2
Slcirc072	SL2.50ch04:6174779|6176961	SL2.50ch04	+	6174779	6176961	3	16	intergenic_region	n/a
Slcirc182	SL2.50ch12:48120404|48122121	SL2.50ch12	-	48120404	48122121	3	16	exon	Solyc12g038400.1
Slcirc019	SL2.50ch01:79530159|79531226	SL2.50ch01	+	79530159	79531226	0	16	exon	Solyc01g080280.2
Slcirc144	SL2.50ch09:69112964|69230042	SL2.50ch09	+	69112964	69230042	0	16	intergenic_region	n/a
Slcirc176	SL2.50ch12:36508728|36517982	SL2.50ch12	-	36508728	36517982	0	16	intergenic_region	n/a
Slcirc132	SL2.50ch09:1601732|1604230	SL2.50ch09	-	1601732	1604230	24	15	exon	Solyc09g008130.2
Slcirc154	SL2.50ch10:393403|394744	SL2.50ch10	-	393403	394744	24	15	exon	Solyc10g005490.2
Slcirc113	SL2.50ch07:65521551|65538418	SL2.50ch07	+	65521551	65538418	12	15	intergenic_region	n/a
Slcirc161	SL2.50ch11:37785891|37787454	SL2.50ch11	+	37785891	37787454	8	15	exon	Solyc11g040370.1
Slcirc095	SL2.50ch06:44489443|44489618	SL2.50ch06	+	44489443	44489618	7	15	intergenic_region	n/a
Slcirc117	SL2.50ch07:68008958|68010577	SL2.50ch07	-	68008958	68010577	4	15	exon	Solyc07g066650.2
Slcirc023	SL2.50ch01:89425896|89428528	SL2.50ch01	+	89425896	89428528	3	15	exon	Solyc01g099100.2
Slcirc146	SL2.50ch09:69219344|69245900	SL2.50ch09	+	69219344	69245900	3	15	intergenic_region	n/a
Slcirc048	SL2.50ch02:50475587|50476533	SL2.50ch02	-	50475587	50476533	2	15	exon	Solyc02g088350.2
Slcirc009	SL2.50ch01:1853118|1853441	SL2.50ch01	+	1853118	1853441	0	15	exon	Solyc01g007330.2
Slcirc124	SL2.50ch08:58378954|58382956	SL2.50ch08	-	58378954	58382956	0	15	exon	Solyc08g074280.2
Slcirc098	SL2.50ch06:84413|86695	SL2.50ch06	-	84413	86695	19	14	exon	Solyc06g005080.2
Slcirc174	SL2.50ch12:36484495|36486903	SL2.50ch12	-	36484495	36486903	15	14	intergenic_region	n/a
Slcirc086	SL2.50ch06:31950992|31951388	SL2.50ch06	-	31950992	31951388	11	14	exon	Solyc06g048920.2
Slcirc033	SL2.50ch01:95819397|95825691	SL2.50ch01	-	95819397	95825691	9	14	intergenic_region	n/a
Slcirc152	SL2.50ch10:26423257|26427890	SL2.50ch10	+	26423257	26427890	7	14	intergenic_region	n/a
Slcirc050	SL2.50ch03:1366330|1367896	SL2.50ch03	-	1366330	1367896	3	14	intergenic_region	n/a
Slcirc156	SL2.50ch10:63374224|63374810	SL2.50ch10	-	63374224	63374810	0	14	exon	Solyc10g083590.1
Slcirc036	SL2.50ch01:97959539|97960266	SL2.50ch01	+	97959539	97960266	13	13	exon	Solyc01g111780.2
Slcirc115	SL2.50ch07:66924324|66925383	SL2.50ch07	+	66924324	66925383	13	13	exon	Solyc07g064980.2
Slcirc082	SL2.50ch05:6708895|6711557	SL2.50ch05	+	6708895	6711557	9	13	exon	Solyc05g013490.2
Slcirc058	SL2.50ch03:58406450|58406860	SL2.50ch03	-	58406450	58406860	8	13	exon	Solyc03g096360.2
Slcirc043	SL2.50ch02:44566384|44566633	SL2.50ch02	+	44566384	44566633	5	13	exon	Solyc02g080310.2
Slcirc173	SL2.50ch12:36476871|36554624	SL2.50ch12	-	36476871	36554624	4	13	intergenic_region	n/a
Slcirc002	SL2.50ch01:1224426|1224846	SL2.50ch01	-	1224426	1224846	0	13	exon	Solyc01g006630.2
Slcirc166	SL2.50ch11:6414685|6415189	SL2.50ch11	+	6414685	6415189	11	12	exon	Solyc11g013400.1
Slcirc037	SL2.50ch01:987993|988988	SL2.50ch01	-	987993	988988	3	12	exon	Solyc01g006370.2
Slcirc134	SL2.50ch09:4050455|4050853	SL2.50ch09	-	4050455	4050853	18	11	intergenic_region	n/a
Slcirc116	SL2.50ch07:67435344|67435482	SL2.50ch07	-	67435344	67435482	9	11	exon	Solyc07g065840.2
Slcirc052	SL2.50ch03:2720567|2724338	SL2.50ch03	+	2720567	2724338	8	11	exon	Solyc03g025280.2
Slcirc135	SL2.50ch09:407505|407885	SL2.50ch09	-	407505	407885	8	11	exon	Solyc09g005600.2
Slcirc168	SL2.50ch12:12005572|12006249	SL2.50ch12	+	12005572	12006249	7	11	exon	Solyc12g019860.1
Slcirc175	SL2.50ch12:36486717|36487271	SL2.50ch12	-	36486717	36487271	7	11	intergenic_region	n/a
Slcirc027	SL2.50ch01:92232690|92235858	SL2.50ch01	-	92232690	92235858	6	11	exon	Solyc01g103690.2
Slcirc112	SL2.50ch07:651204|651918	SL2.50ch07	-	651204	651918	6	11	intron	Solyc07g005810.2
Slcirc100	SL2.50ch07:21380917|21381396	SL2.50ch07	-	21380917	21381396	3	11	intron	Solyc07g022760.2
Slcirc172	SL2.50ch12:3472364|3473572	SL2.50ch12	-	3472364	3473572	3	11	intron	Solyc12g010450.1
Slcirc067	SL2.50ch04:3092121|3092359	SL2.50ch04	-	3092121	3092359	2	11	exon	Solyc04g009790.2
Slcirc165	SL2.50ch11:53741741|53741997	SL2.50ch11	+	53741741	53741997	2	11	intergenic_region	n/a
Slcirc022	SL2.50ch01:80715471|80721705	SL2.50ch01	-	80715471	80721705	0	11	exon	Solyc01g081520.2
Slcirc054	SL2.50ch03:32481569|32501726	SL2.50ch03	+	32481569	32501726	0	11	intergenic_region	n/a
Slcirc147	SL2.50ch10:1011490|1068512	SL2.50ch10	-	1011490	1068512	0	11	intergenic_region	n/a
Slcirc169	SL2.50ch12:1611519|1614586	SL2.50ch12	+	1611519	1614586	0	11	exon	Solyc12g007170.1
Slcirc038	SL2.50ch02:35225176|35225720	SL2.50ch02	-	35225176	35225720	34	10	exon	Solyc02g063150.2
Slcirc024	SL2.50ch01:89425896|89429084	SL2.50ch01	+	89425896	89429084	21	10	exon	Solyc01g099100.2
Slcirc077	SL2.50ch05:22692128|22693249	SL2.50ch05	-	22692128	22693249	18	10	exon	Solyc05g018650.2
Slcirc129	SL2.50ch08:946709|951947	SL2.50ch08	+	946709	951947	9	10	intergenic_region	n/a
Slcirc157	SL2.50ch10:63655947|63656542	SL2.50ch10	+	63655947	63656542	9	10	exon	Solyc10g083960.1
Slcirc118	SL2.50ch07:8759478|8765570	SL2.50ch07	+	8759478	8765570	7	10	exon	Solyc07g017990.2
Slcirc001	SL2.50ch00:8482082|8484045	SL2.50ch00	+	8482082	8484045	5	10	exon	Solyc00g008680.2
Slcirc026	SL2.50ch01:91684335|91685690	SL2.50ch01	+	91684335	91685690	4	10	exon	Solyc01g103010.2
Slcirc078	SL2.50ch05:2422026|2422361	SL2.50ch05	-	2422026	2422361	4	10	exon	Solyc05g007990.2
Slcirc030	SL2.50ch01:95428043|95428352	SL2.50ch01	+	95428043	95428352	3	10	intergenic_region	n/a
Slcirc090	SL2.50ch06:39157966|39159075	SL2.50ch06	+	39157966	39159075	3	10	exon	Solyc06g061150.2
Slcirc137	SL2.50ch09:48073921|48074290	SL2.50ch09	-	48073921	48074290	3	10	exon	Solyc09g056260.2
Slcirc013	SL2.50ch01:1865522|1865679	SL2.50ch01	-	1865522	1865679	0	10	intergenic_region	n/a
Slcirc029	SL2.50ch01:94484383|94487046	SL2.50ch01	-	94484383	94487046	0	10	exon	Solyc01g106740.2
Slcirc080	SL2.50ch05:6454284|6454682	SL2.50ch05	+	6454284	6454682	0	10	exon	Solyc05g013380.2
Slcirc097	SL2.50ch06:80044|80638	SL2.50ch06	-	80044	80638	0	10	exon	Solyc06g005080.2
Slcirc114	SL2.50ch07:65990926|65993353	SL2.50ch07	+	65990926	65993353	0	10	exon	Solyc07g063530.2
Slcirc128	SL2.50ch08:65817916|65818322	SL2.50ch08	-	65817916	65818322	0	10	exon	Solyc08g083320.2
Slcirc160	SL2.50ch11:33971951|33972203	SL2.50ch11	-	33971951	33972203	0	10	exon	Solyc11g042940.1
Slcirc167	SL2.50ch11:691678|694129	SL2.50ch11	-	691678	694129	0	10	intergenic_region	n/a
Slcirc177	SL2.50ch12:39734016|39817289	SL2.50ch12	-	39734016	39817289	0	10	intergenic_region	n/a
Slcirc119	SL2.50ch07:976732|977512	SL2.50ch07		976732	977512	11	9	exon	Solyc07g006120.2
Slcirc085	SL2.50ch06:2196832|2197231	SL2.50ch06	-	2196832	2197231	10	9	exon	Solyc06g008320.2
Slcirc138	SL2.50ch09:5105261|5106104	SL2.50ch09	+	5105261	5106104	10	9	exon	Solyc09g011830.2
Slcirc150	SL2.50ch10:1328408|1329697	SL2.50ch10	+	1328408	1329697	10	9	exon	Solyc10g006890.2
Slcirc003	SL2.50ch01:1291118|1291401	SL2.50ch01	+	1291118	1291401	10	8	intron	Solyc01g006710.2
Slcirc061	SL2.50ch03:61668443|61670417	SL2.50ch03	+	61668443	61670417	10	8	exon	Solyc03g110940.2
Slcirc155	SL2.50ch10:58199700|58200682	SL2.50ch10	-	58199700	58200682	14	7	exon	Solyc10g074650.1
Slcirc120	SL2.50ch08:1472887|1474735	SL2.50ch08	+	1472887	1474735	13	7	intergenic_region	n/a
Slcirc139	SL2.50ch09:67463751|67464060	SL2.50ch09	+	67463751	67464060	18	6	exon	Solyc09g075830.2
Slcirc088	SL2.50ch06:35676533|35676817	SL2.50ch06	+	35676533	35676817	12	6	exon	Solyc06g052010.1
Slcirc122	SL2.50ch08:505032|579399	SL2.50ch08	+	505032	579399	20	5	intergenic_region	n/a
Slcirc110	SL2.50ch07:57922546|57922778	SL2.50ch07	-	57922546	57922778	15	5	exon	Solyc07g044860.2
Slcirc045	SL2.50ch02:49131366|49133410	SL2.50ch02	+	49131366	49133410	12	5	exon	Solyc02g086460.2
Slcirc130	SL2.50ch09:1151845|1152244	SL2.50ch09	+	1151845	1152244	13	4	exon	Solyc09g007550.2
Slcirc127	SL2.50ch08:65427832|65428283	SL2.50ch08	+	65427832	65428283	12	3	exon	Solyc08g082730.2
Slcirc145	SL2.50ch09:69207889|69219439	SL2.50ch09	+	69207889	69219439	218	0	intergenic_region	n/a
Slcirc071	SL2.50ch04:52640656|52640950	SL2.50ch04	-	52640656	52640950	88	0	intergenic_region	n/a
Slcirc051	SL2.50ch03:26023744|26165611	SL2.50ch03	-	26023744	26165611	75	0	intergenic_region	n/a
Slcirc111	SL2.50ch07:59081257|59081460	SL2.50ch07	-	59081257	59081460	75	0	exon	Solyc07g047850.2
Slcirc142	SL2.50ch09:69094295|69112566	SL2.50ch09	+	69094295	69112566	40	0	intergenic_region	n/a
Slcirc094	SL2.50ch06:44489441|44489642	SL2.50ch06	+	44489441	44489642	35	0	intergenic_region	n/a
Slcirc056	SL2.50ch03:55758609|55791286	SL2.50ch03	-	55758609	55791286	33	0	intergenic_region	n/a
Slcirc136	SL2.50ch09:4094904|4096209	SL2.50ch09	-	4094904	4096209	30	0	exon	Solyc09g010800.2
Slcirc091	SL2.50ch06:39899690|39906649	SL2.50ch06	+	39899690	39906649	29	0	intergenic_region	n/a
Slcirc096	SL2.50ch06:44489451|44489653	SL2.50ch06	+	44489451	44489653	19	0	intergenic_region	n/a
Slcirc039	SL2.50ch02:40503480|40526288	SL2.50ch02	+	40503480	40526288	16	0	intergenic_region	n/a
Slcirc126	SL2.50ch08:65167593|65172584	SL2.50ch08	+	65167593	65172584	14	0	intergenic_region	n/a
Slcirc006	SL2.50ch01:1852647|1863671	SL2.50ch01	-	1852647	1863671	13	0	intergenic_region	n/a
Slcirc170	SL2.50ch12:29972581|29973034	SL2.50ch12	+	29972581	29973034	11	0	exon	Solyc12g070270.1
Slcirc083	SL2.50ch06:1283314|1286522	SL2.50ch06	-	1283314	1286522	10	0	intergenic_region	n/a
Slcirc087	SL2.50ch06:3511784|3512526	SL2.50ch06	-	3511784	3512526	10	0	exon	Solyc06g009530.2
Slcirc164	SL2.50ch11:5350563|5357205	SL2.50ch11	+	5350563	5357205	10	0	intergenic_region	n/a
