# Supplementary material for: Re-analysis of long non-coding RNAs and prediction of circRNAs reveal their novel roles in susceptible tomato following TYLCV infection
Source: BMC Plant Biol. 2018 Jun 4;18:104. doi: 10.1186/s12870-018-1332-3 (PMC5987537; doi:10.1186/s12870-018-1332-3)
Supplement: Supplementary file 8 — Table S4. Primers list in this study. (XLSX 16 kb) [file 12870_2018_1332_MOESM8_ESM.xlsx]

## Sheet: Table S4
Table S3 Primers list in this study
ID	Sense primer	Antisense primer	Description
TYLCV CP DNA	GGATTTCGTTGTATGTTAGC	ATGATTATATCGCCTGGTC	TYLCV CP DNA primer
α-tubulin (Solyc04g077020.2)	TGGTCGGAATGGGACAGAAG	CTCAGTCAGGAGAACAGGGT	Reference genes for qRT-PCR in tomato
S-slylnc0850	TTATCATTTCACCGAGTCCCG	TCATCATAACCATCCTCATCACC	qRT-PCR primer of S-slylnc0850
S-slylnc1167	CTCTTATAGTTCACATTGCCTCATTG	AAACGTTGTGTTGCACTGATG	qRT-PCR primer of S-slylnc1167
S-slylnc0372	GCGGTGTTGAGTCTCCATATTG	CCAAACCTGTAAAGTAAGACCCC	qRT-PCR primer of S-slylnc0372
S-slylnc1514	AAGACGTTTGAATGTGAATGGAAG	TTTCATTCCCGACACCTCAG	qRT-PCR primer of S-slylnc1514
S-slylnc0667	GAAGTCTTGAAATGGGTGCG	CAGGACAAATTGCACAAGAGC	qRT-PCR primer of S-slylnc1514
S-slylnc0957	TCGAAATGAGGCGTATGCTC	CCAAATTTGTTCGTGGACGTC	qRT-PCR primer of S-slylnc0957
S-slylnc0519	GCCATGAAAACCCCTTTGTG	CATGAGGTGAAGGGTGTGG	qRT-PCR primer of S-slylnc0519
S-slylnc0494	CCCGGTTGGTGCAATTAATATG	CTCCAACGACCACTATGCTAC	qRT-PCR primer of S-slylnc0494
Slcirc108	GAACCCTGCCTCCAAACCTAG	GGGTGCAGCTACACTGTACAG	qRT-PCR primer of Slcirc108
Slcirc017	CTTGAGTTGGCATACTGTGCGC	GGAATAGCACCAGTGGACTG	qRT-PCR primer of Slcirc017
Solyc07g043420.2	TGGGTATGTTAAGTGAAGGGC	TGGATTTGGACATGCTGGATAG	qRT-PCR primer of Slcirc108 parent gene Solyc07g043420.2
Solyc01g080200.2	TGAGGAAGAGGAAAGTGAAGC	CTGAGGTGGAGTTAGCAAGC	qRT-PCR primer of Slcirc017 parent gene Solyc01g080200.2
Slcirc108	CCATTAGATCTACAGGTACTCC	GGGTGCAGCTACACTGTACAG	PCR divergent primer of Slcirc108
Slcirc149	GAACCTTAGCATCTAGGGAGC	GGAATGATCTGCATGAGATGG	PCR divergent primer of Slcirc149
Slcirc017	CTGGAGGAGACAATAATCTGG	GGAATAGCACCAGTGGACTG	PCR divergent primer of Slcirc017
Slcirc107	CTTGGAGGGTTATCGGGCCAAG	GGGTGCAGCTACACTGTACAG	PCR divergent primer of Slcirc107
Slcirc148	CATCAACAGGGTTAAACTGG	GCATATGGAGCATTCCTGAGC	PCR divergent primer of Slcirc148
Slcirc065	GATAATCCGTATCCTCGCTG	CATGATCCACGCTTCGAGTCC	PCR divergent primer of Slcirc065
Slcirc062	TCGAGGCCGTCAAATTGATG	TGAACCAAGGAATTGACGAGG	PCR divergent primer of Slcirc062
Slcirc108	GGAGTACCTGTAGATCTAATGG	CTGTACAGTGTAGCTGCACCC	PCR convergent primer of Slcirc108
S-slylnc0957	tgctctagaATCAAGCTTCCTGGTCCGATC	cgcggatccACCTCTCCAAACTCTTCGACCT	for insertion of S-slylnc0957 into TRV2 vector
Solyc07g043420.2	tgctctagaTCACTATCCAGCATGTCCAA	cgcggatccTGTGGGCAAATAAAAGTACC	for insertion of Solyc07g043420.2 into TRV2 vector
